# Supplementary material for: The effects of geographical distributions of buildings and roads on the spatiotemporal spread of canine rabies: An individual-based modeling study
Source: PLoS Negl Trop Dis. 2022 May 10;16(5):e0010397. doi: 10.1371/journal.pntd.0010397 (PMC9126089; doi:10.1371/journal.pntd.0010397)
Supplement: S1 Table — (XLSX) [file pntd.0010397.s009.xlsx]

## Sheet: G1
Building ID	Location (X)	Location (Y)	Road (0)Near (1)Far
1	673361	786632	0
2	673062	786390	0
3	672884	786460	0
4	672777	786695	1
5	672581	786621	0
6	673992	787659	0
7	673992	787647	1
8	673977	787625	1
9	673954	787659	0
10	672483	784318	0
11	672497	784293	1
12	672544	784289	1
13	672000	784333	0
14	672009	784333	0
15	672021	784336	0
16	672421	784331	0
17	672442	784323	0
18	672609	784274	0
19	672630	784260	0
20	672589	784259	1
21	672580	784237	1
22	672582	784203	1
23	672541	784199	1
24	672562	784174	0
25	672536	784170	1
26	672454	784081	1
27	672400	784037	1
28	672440	784057	1
29	672569	784027	1
30	672594	784013	1
31	672551	784078	1
32	672581	784117	1
33	672650	784172	1
34	672671	784083	1
35	672683	784089	1
36	672690	784111	1
37	672696	784123	1
38	672703	784145	1
39	672656	784214	1
40	672680	784216	1
41	672664	784228	1
42	672699	784217	1
43	672723	784396	1
44	672591	784475	0
45	672548	784487	0
46	672541	784492	0
47	672445	784370	1
48	672415	784378	1
49	672405	784392	1
50	672311	784390	1
51	672223	784413	1
52	672185	784412	1
53	672200	784396	1
54	672208	784381	0
55	672150	784396	1
56	672132	784422	1
57	672111	784398	1
58	672046	784421	1
59	672020	784408	1
60	672021	784372	0
61	671998	784387	1
62	672868	784293	1
63	672921	784216	0
64	672244	784340	1
65	672407	784296	1
66	672472	784288	1
67	672294	784423	1
68	672839	784235	0
69	672188	783832	1
70	672197	783829	1
71	672369	783952	1
72	672206	783882	0
73	672232	783872	0
74	672301	783755	1
75	672318	783793	1
76	672372	783842	1
77	672400	783878	1
78	672637	783860	1
79	672634	783802	1
80	672727	783847	1
81	672794	783790	1
82	672775	783774	1
83	672778	783761	1
84	672773	783734	1
85	672774	783722	1
86	672786	783710	1
87	672797	783733	1
88	672810	783750	1
89	672838	783735	1
90	672832	783764	1
91	672834	783748	1
92	673042	783462	1
93	673223	783581	1
94	672827	783808	1
95	674013	778432	0
96	674062	778367	1
97	674086	778360	1
98	674329	778275	1
99	674357	778335	1
100	674075	778850	1
101	674225	778963	1
102	674226	778975	1
103	674211	778989	1
104	674392	778956	0
105	674126	780079	0
106	674154	780104	0
107	674033	779749	1
108	674079	779753	1
109	674211	779684	1
110	674220	779693	1
111	674261	779693	1
112	674285	779698	1
113	673325	781105	1
114	673362	781117	1
115	673406	781186	1
116	673354	781038	1
117	673619	780914	1
118	673615	780938	1
119	673677	781008	1
120	673662	780988	1
121	673679	780985	1
122	673453	780226	1
123	673517	780236	1
124	673613	780152	1
125	673618	780138	1
126	673638	780138	0
127	673691	780199	1
128	673710	780202	1
129	673742	780194	1
130	673752	780189	1
131	673633	780380	1
132	673637	780422	1
133	673649	780421	1
134	673649	780431	1
135	673666	780436	1
136	673670	780458	1
137	673699	780494	1
138	673594	780451	1
139	673550	780451	1
140	673557	780482	1
141	673564	780496	1
142	673527	780411	1
143	673488	780523	0
144	673586	780602	1
145	673556	780714	1
146	673507	780766	1
147	673474	780700	1
148	673348	780736	1
149	673309	780800	1
150	673309	780784	1
151	673355	780399	1
152	673434	780328	1
153	673465	780341	1
154	673483	780339	1
155	673444	780303	0
156	673475	780301	0
157	673692	781052	1
158	673671	781079	1
159	673663	781060	1
160	673426	780832	1
161	673999	785454	0
162	673731	786145	0
163	673734	786170	0
164	673836	786166	0
165	673985	786053	1
166	673825	786037	1
167	673935	786023	1
168	673932	785446	0
169	673747	785617	0
170	673998	785772	1
171	673916	785735	1
172	673868	785766	0
173	673852	785812	0
174	673842	785811	0
175	673465	785694	1
176	673495	785699	1
177	672578	785595	0
178	672568	785593	0
179	672562	785607	0
180	672557	785636	0
181	672554	785654	0
182	672061	785824	1
183	672799	782564	0
184	672820	782566	1
185	672830	782550	1
186	672788	782460	0
187	672923	782576	1
188	672904	782408	1
189	672890	782392	1
190	672940	782331	1
191	672957	782255	1
192	673077	782189	0
193	673165	782332	1
194	673018	782332	0
195	673062	782386	1
196	673010	782469	1
197	672979	782617	0
198	673000	782633	1
199	673000	782579	1
200	672972	782694	0
201	672921	782673	1
202	672788	782619	1
203	672990	781530	1
204	672928	781981	1
205	673461	781585	1
206	672506	781872	1
207	673998	788019	1
208	673999	788153	1
209	673999	788204	1
210	673982	788040	1
211	673986	788059	1
212	673944	788055	1
213	673973	788037	1
214	673919	788012	1
215	673913	788031	1
216	673928	788133	0
217	673939	788133	1
218	673940	788121	1
219	673953	788125	1
220	673966	788118	1
221	673978	788120	1
222	673965	788134	1
223	673960	788165	1
224	673983	788172	1
225	673994	788184	1
226	673996	788173	1
227	673866	788158	1
228	673879	788144	1
229	673774	788037	1
230	673824	788092	1
231	673864	788097	1
232	673767	788058	1
233	673747	788071	1
234	673684	788014	1
235	673679	788024	1
236	673829	788071	1
237	673854	788073	1
238	673995	788130	1
239	673997	788112	1
240	673997	788080	1
241	673835	788162	1
242	673751	787531	1
243	673928	787663	0
244	673947	787695	0
245	673939	787720	0
246	673935	787730	0
247	673931	787742	0
248	673924	787765	0
249	673915	787781	1
250	673894	787799	0
251	673890	787771	0
252	673898	787760	0
253	673882	787799	0
254	673912	787739	0
255	673899	787731	0
256	673914	787722	0
257	673918	787710	0
258	673904	787705	1
259	673885	787706	1
260	673892	787693	1
261	673865	787705	1
262	673874	787689	1
263	673876	787730	0
264	673892	787708	1
265	673860	787723	1
266	673842	787713	1
267	673843	787740	1
268	673860	787755	1
269	673874	787757	0
270	673851	787790	0
271	673839	787772	1
272	673843	787752	1
273	673829	787753	1
274	673824	787744	1
275	673825	787722	1
276	673790	787751	1
277	673793	787735	1
278	673782	787736	0
279	673788	787716	1
280	673777	787692	1
281	673831	787678	1
282	673826	787770	1
283	673804	787771	1
284	673793	787774	0
285	673863	787817	0
286	673892	787963	0
287	673953	787984	0
288	673953	787972	0
289	673971	787975	0
290	673974	787963	0
291	673992	787987	1
292	673991	787970	0
293	673683	787538	1
294	673703	787615	0
295	673712	787684	1
296	673689	787744	1
297	673716	787765	1
298	673705	787799	1
299	673741	787762	1
300	673753	787838	1
301	673772	787841	0
302	673790	787934	1
303	673690	787954	1
304	672375	782451	1
305	672376	782441	1
306	672404	782451	1
307	672387	782401	1
308	672471	782461	1
309	672666	782426	0
310	672637	782570	1
311	672520	782633	0
312	675231	778186	1
313	675233	778176	1
314	675209	778186	0
315	675160	778169	1
316	675051	778245	1
317	675063	778240	0
318	675117	778257	1
319	675137	778255	1
320	675147	778239	0
321	675207	778234	0
322	675245	778772	1
323	673257	781121	1
324	673259	781100	1
325	673205	781040	1
326	673277	781038	1
327	672392	780047	0
328	672402	780006	0
329	672437	780003	0
330	672763	780171	1
331	672901	780226	1
332	672884	780228	1
333	672911	780219	1
334	672887	780148	1
335	672905	780115	0
336	672912	780089	0
337	672985	780040	1
338	673006	780202	1
339	672964	780292	0
340	673008	780301	0
341	673026	780300	0
342	673115	780063	1
343	673130	780055	1
344	673139	780045	1
345	673130	780010	1
346	673154	780012	1
347	673148	780080	1
348	673161	780087	1
349	673160	780071	1
350	673148	780068	1
351	673176	780086	1
352	673193	780079	1
353	673195	780121	1
354	673202	779997	0
355	673321	780035	0
356	673280	780081	1
357	673301	780098	1
358	673289	780120	1
359	673287	780174	1
360	673281	780218	0
361	673260	780233	1
362	673238	780252	1
363	673295	780802	1
364	673177	780762	1
365	673188	780685	1
366	673298	780371	0
367	673371	780000	1
368	673145	780856	1
369	673163	780891	1
370	673164	780610	1
371	673156	780544	1
372	673158	780535	1
373	673228	780477	0
374	673232	780452	1
375	673269	780390	0
376	673188	780421	1
377	674083	778969	0
378	672874	785113	1
379	672859	785141	0
380	673058	785185	1
381	673275	785255	1
382	673221	785381	1
383	674358	778263	1
384	674513	778267	0
385	674498	778259	0
386	674435	778321	1
387	674447	778326	1
388	674441	778356	1
389	674483	778327	1
390	674504	778327	1
391	674529	778331	1
392	674559	778309	1
393	674578	778284	0
394	674629	778301	1
395	674652	778296	1
396	674654	778278	0
397	674671	778276	0
398	674894	778200	0
399	674845	778206	1
400	674824	778202	1
401	674773	778222	1
402	674752	778232	0
403	674842	778065	1
404	674862	778111	1
405	674829	778279	1
406	674843	778271	1
407	674853	778268	1
408	674858	778284	1
409	674862	778274	1
410	674887	778261	1
411	674903	778257	0
412	674911	778253	0
413	674829	778217	0
414	674940	778254	0
415	674954	778243	0
416	674963	778247	0
417	674973	778239	0
418	674990	778257	1
419	674981	778259	1
420	674855	778203	1
421	674762	778222	1
422	674848	778284	1
423	674808	778280	1
424	672019	782520	1
425	672039	782525	1
426	672054	782533	1
427	672162	782595	1
428	672170	782596	1
429	672191	782596	1
430	672002	783849	1
431	671998	783828	1
432	672019	783841	1
433	672102	783852	1
434	672135	783582	1
435	672248	783757	1
436	672259	783765	1
437	672283	783331	0
438	672415	783223	0
439	672441	783259	1
440	672345	783077	1
441	672358	783048	1
442	672142	782778	1
443	672878	783022	1
444	673688	784010	1
445	673697	784025	1
446	673736	784143	0
447	673791	784107	1
448	673803	784099	1
449	673683	784173	0
450	673734	784237	0
451	673690	784564	0
452	673692	784537	0
453	673716	784411	1
454	673676	784401	0
455	673662	784413	0
456	673999	786641	0
457	673682	786259	0
458	673713	786256	0
459	673723	786256	0
460	673743	786258	0
461	673759	786255	0
462	673773	786253	0
463	673662	786291	0
464	673683	786308	0
465	673700	786306	0
466	673700	786289	0
467	673710	786286	0
468	673711	786300	0
469	673720	786288	0
470	673736	786290	0
471	673749	786286	0
472	673759	786286	0
473	673770	786284	0
474	673780	786283	0
475	673790	786283	0
476	673801	786288	0
477	673761	786304	0
478	673749	786299	0
479	673823	786341	0
480	673812	786328	0
481	673799	786329	0
482	673785	786330	0
483	673767	786333	0
484	673758	786333	0
485	673749	786334	0
486	673738	786337	0
487	673728	786339	0
488	673718	786338	0
489	673709	786340	0
490	673698	786342	0
491	673778	786372	1
492	673788	786368	1
493	673814	786370	1
494	673838	786366	0
495	673879	786380	1
496	673848	786325	0
497	673825	786452	0
498	673823	786432	1
499	673863	786422	1
500	673868	786437	0
501	673881	786442	0
502	673858	786441	0
503	673946	786321	0
504	673677	786573	1
505	673691	786570	1
506	673675	786493	0
507	673705	786505	0
508	673786	786497	0
509	673797	786481	0
510	673805	786497	0
511	673836	786495	0
512	673921	786485	0
513	673945	786479	1
514	673955	786471	1
515	673967	786494	1
516	673919	786507	0
517	673880	786528	1
518	673861	786535	0
519	673905	786601	1
520	673829	786518	0
521	673815	786520	0
522	673839	786577	0
523	673783	786584	0
524	673759	786524	0
525	673723	786537	0
526	673738	786587	0
527	673722	786633	1
528	673806	786758	0
529	673813	786705	0
530	673858	786726	0
531	673863	786736	0
532	673861	786698	0
533	673842	786661	0
534	673893	786727	0
535	673899	786704	0
536	673881	786632	0
537	673899	786623	1
538	673927	786621	1
539	673935	786617	1
540	673938	786592	1
541	673983	786608	1
542	673995	786623	1
543	673995	786604	1
544	673977	786587	1
545	673996	786611	1
546	673999	786616	1
547	673998	786660	0
548	673934	786752	0
549	673888	786749	0
550	673905	786784	0
551	673940	786793	0
552	673870	786792	0
553	673814	786786	0
554	673831	786815	1
555	673834	786838	0
556	673824	786828	1
557	673827	786841	0
558	673738	786792	0
559	673992	786855	1
560	673800	786523	0
561	673702	786898	0
562	673717	786886	0
563	673798	786887	1
564	673793	786870	0
565	673711	786913	0
566	673727	786934	1
567	673700	786952	1
568	673687	787019	1
569	673708	786991	1
570	673740	786971	1
571	673864	786926	0
572	673869	786919	0
573	673859	787033	0
574	673690	787197	1
575	670039	786651	0
576	670099	786636	0
577	670121	786519	1
578	670224	786606	0
579	670289	786604	0
580	670290	786558	1
581	670315	786595	1
582	670339	786654	1
583	670351	786667	1
584	670326	786664	1
585	670360	786606	0
586	670370	786590	1
587	670383	786589	1
588	670446	786579	1
589	670593	786560	1
590	670696	786539	1
591	670901	786502	1
592	670011	786793	1
593	670035	786726	1
594	670057	786707	1
595	670080	786708	1
596	670080	786677	0
597	670101	786676	0
598	670127	786667	0
599	670133	786685	1
600	670147	786692	1
601	670177	786664	1
602	670147	786776	1
603	670246	786647	0
604	670367	786647	1
605	670387	786645	1
606	670396	786716	1
607	670373	786725	1
608	670418	786720	1
609	670624	786683	1
610	670695	786666	1
611	670659	786596	0
612	670687	786593	0
613	670703	786591	0
614	670706	786603	1
615	670719	786606	1
616	670722	786587	0
617	670760	786664	1
618	670787	786667	1
619	670385	787168	0
620	670961	786589	1
621	670446	787943	0
622	670932	786582	1
623	670325	786759	1
624	674532	781448	1
625	674573	781472	1
626	673716	781597	1
627	673830	781613	1
628	672948	783032	1
629	673182	782397	1
630	673499	782496	1
631	673027	782649	1
632	673135	782781	1
633	673152	782797	1
634	673004	782857	1
635	672956	782995	1
636	673029	782977	1
637	673022	783057	1
638	672942	783081	1
639	672954	783082	1
640	672933	783101	1
641	672974	783225	1
642	672977	783234	1
643	673123	783364	1
644	673431	783356	0
645	673417	783401	1
646	672967	784739	0
647	673044	784688	1
648	673034	784678	1
649	671609	786672	1
650	671457	786598	1
651	671446	786599	1
652	671411	786680	1
653	671390	786679	1
654	671398	786586	0
655	671332	786586	1
656	671312	786643	1
657	671294	786638	1
658	671005	786570	1
659	671005	786637	1
660	671518	787847	1
661	671448	787849	1
662	671465	787965	1
663	671432	787958	1
664	671399	787952	1
665	671370	787778	1
666	671531	787713	1
667	671160	786619	1
668	671144	786570	1
669	671161	786633	1
670	671081	786590	1
671	671038	786573	1
672	671086	786648	1
673	670992	786654	1
674	672228	781439	1
675	672221	781451	0
676	672096	781098	1
677	672255	781331	0
678	672271	781284	0
679	672162	781136	1
680	672163	781128	1
681	672151	781130	1
682	672165	781105	1
683	672195	781113	0
684	672195	781044	0
685	672196	781026	0
686	672233	781160	0
687	672310	781066	0
688	672301	780994	1
689	672280	781395	0
690	672287	781304	0
691	672395	781335	0
692	672378	781301	1
693	672396	781292	1
694	672417	781239	0
695	672353	781190	1
696	672343	781092	0
697	672394	781052	0
698	672413	781090	0
699	672392	781143	1
700	672424	781131	1
701	672441	781117	1
702	672445	781104	0
703	672451	781055	1
704	672446	781031	1
705	672471	781066	0
706	672508	781235	1
707	672518	781204	1
708	672498	781184	0
709	672518	781149	0
710	672505	781129	0
711	672529	781122	1
712	672546	781121	1
713	672555	781121	1
714	672565	781118	1
715	672584	781158	1
716	672576	781168	1
717	672622	781158	1
718	672638	781155	1
719	672660	781156	1
720	672506	781103	0
721	672513	781088	1
722	672568	781058	1
723	672540	780985	1
724	672564	780980	1
725	672598	780985	1
726	672596	780953	1
727	672597	781036	1
728	672609	781072	1
729	672606	781063	1
730	672617	781035	1
731	672651	780988	1
732	672652	780979	1
733	672647	780967	1
734	672670	780980	1
735	672940	781198	1
736	672986	781174	1
737	673040	781168	1
738	673015	781296	1
739	673018	781327	1
740	673033	781349	0
741	672995	781348	1
742	673003	781367	1
743	673085	781319	1
744	673241	781320	1
745	673225	781317	1
746	673213	781247	1
747	673189	781245	1
748	673178	781255	1
749	672069	781088	1
750	672406	781236	0
751	672515	781186	1
752	672494	781216	1
753	673179	781246	1
754	673239	781253	1
755	673221	781182	1
756	673216	781118	1
757	673045	781037	1
758	671999	780343	1
759	672072	780348	1
760	672284	780311	1
761	672070	780072	1
762	672215	780143	1
763	672272	780149	1
764	672331	780198	1
765	672342	780186	1
766	672387	780195	0
767	672413	780205	0
768	672404	780325	0
769	673131	781101	1
770	672269	780770	1
771	672036	780803	1
772	672143	780678	1
773	672506	780645	1
774	672509	780625	1
775	672527	780648	1
776	671997	782384	0
777	672001	782472	1
778	672095	782117	0
779	672077	782168	0
780	672073	782184	0
781	672099	782186	0
782	672151	782196	1
783	672161	782222	0
784	672192	782284	1
785	672189	782292	1
786	672191	782263	1
787	672180	782260	0
788	672202	782323	0
789	672199	782329	0
790	672163	782355	1
791	672140	782318	1
792	672130	782409	1
793	672173	782443	0
794	672051	782360	1
795	672025	782368	0
796	672039	782343	1
797	672057	782285	1
798	672037	782241	0
799	672026	782233	0
800	672067	782226	1
801	672066	782216	1
802	672020	782455	1
803	672035	782440	1
804	672036	782420	0
805	672212	782435	1
806	672080	781943	1
807	672067	781947	1
808	672057	781947	1
809	672046	781947	1
810	672053	781920	1
811	672003	781851	1
812	672041	781703	1
813	672063	781704	1
814	672053	781725	1
815	672060	781773	1
816	672065	781757	1
817	672100	781754	1
818	672093	781705	1
819	672090	781681	1
820	672094	781630	1
821	672132	781566	1
822	672185	781492	0
823	672021	781871	1
824	672042	781858	1
825	672102	781589	1
826	672189	781934	1
827	672380	781904	0
828	672367	781830	1
829	672373	781848	0
830	671365	787945	1
831	673340	784162	0
832	674000	784334	1
833	673892	784360	1
834	673866	784412	0
835	673920	784361	1
836	673965	784287	1
837	673803	784312	1
838	673802	784323	1
839	673712	784606	0
840	673720	784579	0
841	673855	784491	1
842	673861	784462	0
843	673894	784454	1
844	673953	784436	1
845	673995	784645	1
846	673994	784687	1
847	673966	784696	1
848	673717	784660	0
849	673713	784691	0
850	673914	785099	0
851	673912	785234	0
852	673839	785303	1
853	673797	784387	0
854	673798	784397	0
855	673764	784444	1
856	673719	784941	1
857	673954	785177	0
858	673975	785178	1
859	662039	773746	0
860	661572	773700	0
861	661555	773622	1
862	661613	773809	0
863	661441	773829	0
864	661446	773914	1
865	661451	773903	1
866	661449	773881	0
867	661406	773856	1
868	661484	773836	0
869	661467	773769	1
870	661619	773637	0
871	661539	773870	1
872	661549	773872	1
873	661553	773924	0
874	661595	773887	0
875	661578	773900	0
876	661566	773896	0
877	661572	773928	0
878	661541	773834	0
879	661553	773807	0
880	661567	773835	0
881	661436	773707	1
882	661425	773703	1
883	661457	773754	1
884	661550	773757	1
885	661512	773727	0
886	661459	773708	1
887	661569	773645	0
888	661552	773634	1
889	661539	773625	1
890	661526	773641	1
891	661907	773706	0
892	661674	773671	0
893	661618	773839	0
894	661640	773807	0
895	661726	773691	1
896	661752	773683	1
897	661684	773796	1
898	661727	773756	0
899	661719	773771	0
900	661674	773742	0
901	661875	773793	1
902	661706	773688	1
903	661703	773706	1
904	661718	773690	1
905	661631	773662	0
906	661619	773670	0
907	661653	773667	0
908	661584	773683	0
909	661756	773728	0
910	660905	774370	1
911	660958	774069	1
912	660974	774082	0
913	660991	774050	0
914	660986	774065	0
915	660954	774102	0
916	660948	774123	0
917	660975	774145	0
918	660971	774156	0
919	660972	774182	0
920	660989	774176	0
921	660959	774176	0
922	660879	774347	1
923	660875	774332	0
924	660880	774320	0
925	660901	774344	1
926	660893	774351	1
927	661016	774134	0
928	661010	774130	0
929	660918	774177	0
930	660838	774094	0
931	660594	779578	0
932	660515	779836	1
933	660512	779785	1
934	660483	779787	1
935	660517	779729	1
936	660553	779639	0
937	660517	779640	1
938	660536	779573	1
939	660505	779548	1
940	660517	779511	1
941	660554	779440	1
942	660530	779839	1
943	660603	779896	0
944	660576	779813	0
945	660559	779812	1
946	660608	779767	0
947	660161	779376	1
948	660117	779340	0
949	660116	779392	1
950	660188	779364	1
951	660232	779363	1
952	660294	779503	0
953	660368	779407	1
954	660268	779318	1
955	660207	779300	0
956	660140	779279	1
957	660150	779250	1
958	660128	779247	0
959	660145	779227	1
960	660191	779170	0
961	660143	779212	1
962	660176	779232	1
963	660293	779254	0
964	660298	779267	0
965	660262	779268	1
966	660269	779356	0
967	660305	779362	0
968	660361	779361	1
969	660356	779343	1
970	660361	779290	1
971	660330	779273	0
972	660359	779267	1
973	660368	779254	1
974	660334	779253	0
975	660360	779316	1
976	660333	779648	1
977	660320	779606	1
978	660318	779615	1
979	660367	779568	1
980	660375	779462	1
981	660378	779433	1
982	660652	779305	0
983	660513	779429	1
984	660658	779337	1
985	660645	779372	1
986	660608	779394	1
987	660605	779364	1
988	660608	779341	1
989	660385	779399	1
990	660553	779230	0
991	660525	779223	1
992	660601	779263	1
993	660604	779252	1
994	660645	779278	0
995	660135	779168	0
996	660200	779647	1
997	660647	779159	0
998	664212	779002	1
999	664226	779020	0
1000	664153	778926	1
1001	664149	778898	1
1002	663041	779477	1
1003	663403	778865	0
1004	663422	778931	1
1005	663548	778943	1
1006	663537	778947	1
1007	663052	778852	0
1008	662953	779003	0
1009	662958	779010	0
1010	663047	779087	1
1011	663144	779255	0
1012	663107	779246	1
1013	663598	778552	1
1014	663588	778572	1
1015	663433	778664	0
1016	663570	778626	1
1017	663417	778834	1
1018	663410	778843	0
1019	663170	778792	1
1020	663165	778730	1
1021	663262	778765	1
1022	663266	778740	1
1023	663230	778677	1
1024	663308	778928	1
1025	663309	778940	0
1026	663331	778919	1
1027	663170	778965	0
1028	663120	778913	1
1029	663096	778857	0
1030	663098	778833	0
1031	663165	778811	1
1032	663059	778907	0
1033	663022	779157	0
1034	663020	779147	0
1035	663030	779174	0
1036	663041	779245	1
1037	663042	779216	0
1038	663063	779266	0
1039	663058	779320	1
1040	663108	779318	0
1041	663067	779423	0
1042	663090	779543	0
1043	663133	779524	1
1044	662962	779026	0
1045	662978	779045	0
1046	662976	779063	1
1047	662997	779060	0
1048	663030	779064	0
1049	661802	779664	1
1050	661709	780092	1
1051	661822	780010	0
1052	661809	780025	0
1053	661809	780044	0
1054	661855	780004	0
1055	661857	780017	0
1056	661843	780032	0
1057	661572	780065	1
1058	661900	780003	0
1059	661863	779978	0
1060	661817	779958	0
1061	661791	779966	1
1062	661784	779997	1
1063	661464	779996	1
1064	661999	779691	1
1065	661874	779940	0
1066	661862	779808	1
1067	661858	779744	0
1068	661967	779794	1
1069	661911	779763	1
1070	661793	779747	1
1071	661801	779800	1
1072	661962	779836	1
1073	661918	779830	1
1074	661903	779854	1
1075	661878	779855	1
1076	661950	779864	1
1077	661855	779884	0
1078	661862	779940	0
1079	661877	779829	1
1080	661857	779835	0
1081	661844	779829	0
1082	661875	779786	1
1083	661859	779766	1
1084	661856	779777	1
1085	661855	779727	0
1086	661873	779733	0
1087	661907	779738	0
1088	661928	779739	0
1089	661946	779791	1
1090	661977	779790	1
1091	661892	779690	1
1092	661856	779685	1
1093	661812	779661	0
1094	661799	779683	1
1095	661806	779742	1
1096	661800	779777	1
1097	661671	779862	1
1098	661674	779850	1
1099	661660	779825	1
1100	661502	779433	1
1101	661796	779635	1
1102	661699	779488	1
1103	661629	779514	0
1104	661674	779643	0
1105	661681	779616	0
1106	661599	779614	0
1107	661777	779621	0
1108	661585	779576	0
1109	661576	779536	0
1110	661590	779596	0
1111	661830	779318	1
1112	661818	779312	0
1113	661811	779361	1
1114	661806	779342	1
1115	661791	779339	0
1116	661705	779388	0
1117	661703	779476	0
1118	660286	778717	1
1119	660282	778664	1
1120	660260	778757	1
1121	660254	778781	1
1122	660181	778646	0
1123	660280	778654	1
1124	660487	778838	0
1125	660431	778808	1
1126	660372	778870	1
1127	660413	778867	1
1128	660467	778883	1
1129	660532	778986	0
1130	660491	778949	0
1131	660460	778909	1
1132	660501	778885	1
1133	660517	778883	1
1134	660552	778883	0
1135	660602	778915	1
1136	660592	778888	0
1137	660556	779005	0
1138	660532	779010	0
1139	660533	779023	0
1140	660622	779143	1
1141	660588	779134	0
1142	660588	779092	0
1143	660599	779117	0
1144	660590	779144	0
1145	660498	780043	1
1146	660530	780026	1
1147	660532	780015	1
1148	660582	780021	0
1149	660563	780093	0
1150	660568	780079	0
1151	660550	779991	0
1152	661376	780227	1
1153	661333	780335	0
1154	660200	780234	0
1155	660242	780230	0
1156	660235	780256	0
1157	660491	780118	1
1158	660504	780126	1
1159	660490	780174	1
1160	660476	780196	1
1161	660481	780190	1
1162	660447	780251	1
1163	660452	780266	1
1164	660470	780268	0
1165	660463	780312	1
1166	660434	780361	1
1167	660413	780425	1
1168	660462	780434	0
1169	660452	780427	1
1170	660458	780458	0
1171	660446	780457	1
1172	660455	780470	0
1173	660415	780456	1
1174	660411	780470	0
1175	660493	780426	0
1176	660494	780468	0
1177	660563	780499	1
1178	660591	780428	1
1179	660642	780446	1
1180	660639	780461	1
1181	660638	780475	1
1182	660641	780486	1
1183	660664	780438	0
1184	660511	780352	1
1185	660515	780320	1
1186	660537	780198	1
1187	661798	780119	1
1188	661797	780102	1
1189	661782	780099	1
1190	661802	780071	1
1191	661895	780030	0
1192	661918	780039	1
1193	661858	780063	1
1194	661936	780158	1
1195	661773	780157	1
1196	661893	780208	1
1197	661931	780245	0
1198	661919	780242	0
1199	661992	780347	0
1200	661943	780322	1
1201	662430	780841	1
1202	662562	781111	1
1203	662657	780919	1
1204	662669	780920	1
1205	662689	780917	1
1206	662744	780642	1
1207	662820	780660	1
1208	662763	780641	1
1209	662761	780513	1
1210	662089	780556	1
1211	662147	780516	0
1212	664081	774639	1
1213	664072	774639	1
1214	664090	774345	1
1215	664096	774306	1
1216	664111	774311	0
1217	664082	774301	0
1218	664094	774255	0
1219	664108	774261	0
1220	664118	774677	0
1221	664118	774694	0
1222	664119	774802	0
1223	664085	774815	1
1224	664056	774809	0
1225	664051	774823	0
1226	664105	774377	1
1227	664007	774802	1
1228	664015	774816	0
1229	664097	774764	1
1230	664115	774763	0
1231	664070	774765	1
1232	664122	774417	1
1233	664014	774764	0
1234	664020	774549	0
1235	664019	774539	0
1236	664013	774526	0
1237	664032	774506	1
1238	664023	774500	1
1239	664051	774435	0
1240	664068	774730	0
1241	664056	774738	0
1242	664063	774686	0
1243	664061	774703	0
1244	664040	774647	1
1245	664052	774642	1
1246	664096	774821	1
1247	664161	774823	1
1248	664153	774839	0
1249	664144	774822	0
1250	662940	778978	0
1251	660488	781005	1
1252	664416	768097	0
1253	664666	767813	1
1254	660078	780202	1
1255	660047	780205	1
1256	660064	780208	1
1257	660068	780231	1
1258	660103	780198	1
1259	660167	780413	0
1260	660017	780424	0
1261	662062	773066	0
1262	662026	773014	1
1263	662041	772967	1
1264	662078	772971	1
1265	662127	772966	0
1266	662150	772947	0
1267	662203	773013	0
1268	662191	773010	0
1269	662027	772921	0
1270	661879	773273	0
1271	661885	773205	0
1272	661837	773249	1
1273	661953	773198	0
1274	661728	772915	1
1275	661701	772905	1
1276	661774	772897	1
1277	661836	773193	0
1278	654850	771019	0
1279	655688	770772	0
1280	655360	771240	0
1281	655501	771290	1
1282	655556	771402	0
1283	655667	771402	1
1284	655641	771390	1
1285	655690	771403	1
1286	655700	771418	0
1287	655723	771408	1
1288	655879	771447	0
1289	655827	771426	1
1290	655814	771422	1
1291	655305	770703	1
1292	655403	770719	1
1293	655392	770667	1
1294	655346	770731	1
1295	655390	770767	1
1296	655433	770759	0
1297	655435	770801	0
1298	655416	770841	1
1299	655424	770936	0
1300	655509	770907	0
1301	655531	770917	1
1302	655562	770877	0
1303	655549	770775	1
1304	655548	770784	1
1305	655609	770765	0
1306	655648	770732	0
1307	655482	770696	1
1308	655395	771033	1
1309	655398	771008	1
1310	655422	770992	1
1311	655295	770936	0
1312	655273	770936	0
1313	655309	771217	1
1314	655166	771260	1
1315	655270	771336	0
1316	655307	771227	1
1317	655212	771309	1
1318	661570	780946	1
1319	661548	780914	0
1320	661516	780908	0
1321	661554	780851	1
1322	661595	780945	1
1323	661354	780864	1
1324	661310	780880	1
1325	661502	780941	1
1326	661502	780984	1
1327	661531	781026	0
1328	661559	781074	1
1329	661573	781130	0
1330	661534	781151	0
1331	661627	781139	0
1332	661638	781165	1
1333	661631	781170	1
1334	661619	781186	1
1335	661619	781213	1
1336	661629	781183	1
1337	661634	781214	1
1338	661510	781215	0
1339	661616	781235	1
1340	661523	781246	1
1341	661552	781246	1
1342	661533	781278	0
1343	661550	781289	0
1344	661480	781217	0
1345	664076	773291	0
1346	664128	773115	0
1347	661632	767653	1
1348	662050	767971	1
1349	662039	767971	1
1350	662109	767629	0
1351	662106	767651	0
1352	662173	767663	1
1353	662129	767691	0
1354	662047	767683	0
1355	662055	767659	0
1356	661978	767704	1
1357	661866	767560	1
1358	661846	767542	1
1359	661890	767536	1
1360	662144	767800	0
1361	661722	767849	1
1362	661973	767904	1
1363	662046	767940	1
1364	662142	767757	0
1365	661881	768211	0
1366	662140	767484	1
1367	662031	767609	1
1368	662006	767527	1
1369	662008	767537	1
1370	661629	767849	1
1371	661993	767547	1
1372	661951	767638	1
1373	661964	767626	1
1374	661966	767644	1
1375	661989	767615	1
1376	661713	767725	1
1377	664942	779937	0
1378	664913	779941	1
1379	664952	779894	0
1380	665001	779827	1
1381	665051	779958	0
1382	665379	780367	1
1383	665392	780345	0
1384	665423	780349	0
1385	665457	780289	0
1386	665465	780234	0
1387	665496	780253	0
1388	665495	780242	0
1389	665500	780223	0
1390	665518	780221	0
1391	665397	780533	1
1392	665424	780460	0
1393	665431	780523	1
1394	665476	780442	0
1395	665362	780218	1
1396	665302	780281	0
1397	665459	779974	1
1398	665427	779961	1
1399	665347	779971	0
1400	665270	779954	0
1401	665269	779939	1
1402	665167	779938	0
1403	665105	779959	0
1404	665097	779983	1
1405	665098	779858	1
1406	665096	779846	1
1407	665082	779846	1
1408	665087	779895	1
1409	665078	779892	1
1410	665057	779885	1
1411	665022	779884	1
1412	665095	780028	1
1413	665158	780286	1
1414	665198	780282	0
1415	664650	779516	1
1416	664669	779516	1
1417	665407	777173	0
1418	665308	777282	0
1419	665321	777312	1
1420	665311	777329	0
1421	665341	777312	1
1422	665346	777264	1
1423	665401	777371	0
1424	665373	777331	1
1425	665390	777309	1
1426	665359	777323	1
1427	665670	776701	1
1428	665263	776963	0
1429	665299	776949	0
1430	665254	776944	0
1431	665238	776942	0
1432	665315	776917	0
1433	665264	776903	1
1434	665339	776853	0
1435	665338	776807	0
1436	665279	776765	0
1437	665476	776647	1
1438	665603	777181	0
1439	665584	777184	1
1440	665599	777154	0
1441	665392	777214	1
1442	665314	777094	0
1443	665620	777026	1
1444	665579	777015	1
1445	665606	777068	1
1446	665617	777071	1
1447	665585	777001	0
1448	665581	777074	0
1449	665566	777072	0
1450	665631	776969	0
1451	665565	777027	1
1452	665566	777048	1
1453	665623	776756	1
1454	665674	776769	0
1455	665501	777191	0
1456	665418	777133	0
1457	665437	777157	0
1458	665417	777152	0
1459	665499	777228	0
1460	665480	777232	0
1461	665463	777236	0
1462	665466	777248	1
1463	665448	776765	0
1464	665432	776773	0
1465	665446	776749	0
1466	665457	776734	0
1467	665395	776736	1
1468	665395	776768	0
1469	665479	776684	0
1470	665474	776698	0
1471	665366	777104	0
1472	665332	777056	0
1473	665328	777062	0
1474	665324	777067	0
1475	665318	777080	0
1476	665468	776939	0
1477	665330	776955	0
1478	665333	776921	0
1479	665404	777041	0
1480	665398	777010	0
1481	665383	776980	0
1482	665434	777053	0
1483	665458	777053	0
1484	665436	777039	1
1485	665454	776933	0
1486	665389	777076	0
1487	665584	777161	0
1488	665563	777178	1
1489	665561	777161	1
1490	665562	777149	1
1491	665562	777137	1
1492	665574	777115	0
1493	665545	777100	0
1494	665580	777141	1
1495	665598	776717	1
1496	665650	776749	1
1497	665362	776612	0
1498	665341	776791	0
1499	665315	776769	0
1500	665287	776748	1
1501	665288	776766	0
1502	665367	776704	1
1503	665323	776673	0
1504	665319	776647	0
1505	665356	776633	0
1506	665554	776725	0
1507	665557	776712	0
1508	665553	776738	0
1509	665663	776783	0
1510	665480	777090	0
1511	665502	776957	0
1512	665499	777045	0
1513	665497	777034	0
1514	665488	777021	1
1515	665530	777012	0
1516	665561	776960	1
1517	665559	776948	1
1518	665562	776973	1
1519	665533	777038	0
1520	665531	777027	0
1521	665428	777384	0
1522	665439	777301	0
1523	665496	777282	0
1524	665537	777269	0
1525	665461	777349	0
1526	665696	776812	0
1527	665681	776806	0
1528	665431	776843	0
1529	665422	776856	0
1530	665414	776796	0
1531	665436	776796	0
1532	665433	776809	0
1533	665509	776929	0
1534	665557	776935	1
1535	665524	776827	0
1536	665470	776860	0
1537	665603	776813	0
1538	665606	776917	0
1539	665539	776920	0
1540	665599	776834	0
1541	665560	776880	0
1542	665615	776815	0
1543	665567	776768	1
1544	665551	776763	0
1545	665590	776785	0
1546	665607	776783	0
1547	665489	776887	0
1548	665472	776889	0
1549	665452	776890	0
1550	665524	776797	0
1551	665522	776845	0
1552	665489	776828	1
1553	665468	776846	1
1554	665506	776803	1
1555	665472	776793	0
1556	665490	776765	1
1557	658189	769441	1
1558	659707	768765	1
1559	659686	768747	1
1560	658306	769430	1
1561	658338	769375	1
1562	657824	768391	1
1563	657820	768432	1
1564	657856	768523	1
1565	657836	768519	1
1566	664452	766844	1
1567	664453	766824	1
1568	664880	766420	1
1569	664128	766853	0
1570	663784	766550	1
1571	661436	766966	1
1572	661404	766940	1
1573	661316	766975	1
1574	660480	767856	1
1575	660083	766084	1
1576	660079	766099	1
1577	660124	766003	1
1578	660085	766068	1
1579	660061	766227	1
1580	660197	766232	1
1581	660106	766030	1
1582	660142	765966	1
1583	661348	766470	1
1584	661330	766464	1
1585	661238	766497	0
1586	661126	766478	1
1587	661277	766420	0
1588	661180	766394	0
1589	661170	766390	1
1590	661217	766393	1
1591	661242	766375	1
1592	661200	766489	0
1593	661244	766447	0
1594	661395	766453	1
1595	661205	766452	0
1596	661098	766545	1
1597	661070	766548	1
1598	661176	766530	0
1599	661248	766416	0
1600	661205	766392	0
1601	661275	766504	0
1602	661259	766509	0
1603	661220	766450	1
1604	661365	766479	1
1605	661171	766487	0
1606	661199	766413	0
1607	661213	766618	0
1608	661285	766550	1
1609	661499	766643	0
1610	661405	766467	1
1611	661436	766552	0
1612	661491	766545	0
1613	661491	766444	0
1614	661480	766532	1
1615	661392	766490	1
1616	661347	766519	0
1617	661447	766620	1
1618	661446	766632	1
1619	661479	766582	0
1620	661248	766606	1
1621	661355	766550	0
1622	661513	766470	1
1623	661500	766473	1
1624	661438	766492	1
1625	661461	766538	1
1626	661451	766491	1
1627	661354	766563	0
1628	661514	766644	0
1629	661380	766631	0
1630	661420	766578	0
1631	661409	766579	0
1632	661429	766585	0
1633	661462	766491	1
1634	661498	766786	1
1635	661485	766717	0
1636	661507	766708	0
1637	661489	766701	0
1638	661520	766716	0
1639	661397	766696	0
1640	661344	766636	0
1641	661449	766658	1
1642	661322	766670	0
1643	661270	766705	0
1644	661495	766765	1
1645	661529	766716	1
1646	661495	766797	1
1647	661440	766719	1
1648	661514	766731	1
1649	661389	766699	0
1650	661367	766700	0
1651	661343	766731	0
1652	661341	766720	0
1653	661308	766705	0
1654	661157	766696	0
1655	661164	766661	0
1656	661252	766713	1
1657	661258	766658	0
1658	661340	766670	0
1659	661387	766668	0
1660	661409	766637	1
1661	661436	766664	0
1662	661285	766620	1
1663	661246	766659	0
1664	661310	766657	1
1665	661382	766699	0
1666	661374	766701	0
1667	661321	766706	0
1668	661203	766653	0
1669	661184	766663	0
1670	661368	766667	0
1671	661440	766749	1
1672	661516	766685	0
1673	661270	766896	0
1674	661422	766857	0
1675	661341	766863	0
1676	661319	766863	0
1677	661292	766778	1
1678	661276	766905	0
1679	661374	766804	0
1680	661301	766897	0
1681	661382	766907	1
1682	661436	766855	0
1683	661465	766843	0
1684	661406	766915	1
1685	661365	766941	1
1686	661497	766810	0
1687	661292	766858	1
1688	661230	766814	1
1689	661492	766823	0
1690	661447	766911	1
1691	661180	766738	1
1692	661310	766963	1
1693	661449	766809	0
1694	661239	766836	1
1695	661090	766755	1
1696	661081	766759	1
1697	661106	766862	0
1698	661059	766828	1
1699	661095	766907	1
1700	661086	766837	1
1701	660974	766871	0
1702	661082	766901	1
1703	660984	766875	0
1704	661026	766879	1
1705	661065	766894	1
1706	661052	766892	1
1707	661106	766835	0
1708	661082	766804	1
1709	661011	766872	1
1710	661002	766808	1
1711	661029	766764	1
1712	661002	766873	1
1713	660993	766858	1
1714	661015	766846	1
1715	661262	766967	1
1716	661220	766949	1
1717	661152	766870	0
1718	661203	766841	1
1719	661143	766796	0
1720	661146	766785	0
1721	661161	766842	0
1722	661198	766883	0
1723	661210	766946	1
1724	661147	766775	0
1725	661186	766889	1
1726	661178	766889	1
1727	661171	766879	0
1728	660513	766611	1
1729	660542	766303	1
1730	661536	766689	0
1731	661541	766481	0
1732	661530	766479	0
1733	661547	766484	0
1734	661526	766649	0
1735	661556	766600	0
1736	661569	766565	0
1737	661541	766591	0
1738	661546	766553	0
1739	661565	766531	0
1740	661566	766600	0
1741	661556	766637	1
1742	661558	766565	0
1743	661080	766644	0
1744	661117	766696	0
1745	661068	766708	1
1746	661013	766727	1
1747	661096	766642	0
1748	661048	766625	1
1749	661033	766615	1
1750	661128	766644	1
1751	660963	766771	0
1752	661014	766707	1
1753	661060	766743	1
1754	661087	766681	0
1755	662827	779925	1
1756	662745	779926	0
1757	662747	779919	0
1758	662248	780029	1
1759	662238	780031	1
1760	662253	780104	1
1761	662090	779900	1
1762	662114	779863	0
1763	662115	779884	0
1764	662096	779881	1
1765	662144	779869	0
1766	662026	779891	1
1767	661966	779960	1
1768	661943	779941	0
1769	662256	780131	1
1770	662601	779877	0
1771	662502	779848	1
1772	662536	779881	1
1773	662598	779968	0
1774	662582	779844	0
1775	662632	779828	0
1776	662729	779784	0
1777	662543	779727	0
1778	662550	779830	1
1779	662623	779840	0
1780	662718	779737	0
1781	663058	779570	1
1782	662990	779563	1
1783	662827	779584	1
1784	662948	779708	1
1785	662968	779680	1
1786	662746	779671	0
1787	662745	779603	0
1788	662791	779568	0
1789	662804	779559	1
1790	662784	779622	0
1791	660008	766107	1
1792	660025	766121	1
1793	660040	766113	1
1794	660020	766211	1
1795	660043	766059	1
1796	659240	766439	1
1797	659237	766426	0
1798	659232	766357	1
1799	659278	766650	1
1800	659300	766588	0
1801	659290	766523	1
1802	659305	766481	1
1803	659291	766475	1
1804	659242	766453	1
1805	659327	766434	0
1806	659318	766434	0
1807	659275	766415	0
1808	659278	766482	1
1809	659461	766462	0
1810	659467	766443	1
1811	659425	766425	1
1812	659398	766449	0
1813	659417	766398	1
1814	659434	766383	1
1815	659513	766413	0
1816	659541	766490	0
1817	659538	766469	0
1818	659531	766420	0
1819	659578	766433	1
1820	659578	766470	1
1821	659527	766516	0
1822	659526	766525	0
1823	659525	766543	0
1824	659472	766493	0
1825	659456	766488	0
1826	659493	766502	0
1827	658850	764792	1
1828	658816	764746	1
1829	658974	764963	1
1830	658982	764887	1
1831	658935	764839	0
1832	659631	766496	0
1833	659644	766496	0
1834	659651	766489	0
1835	659673	766465	1
1836	659702	766465	1
1837	659658	766532	0
1838	659646	766524	0
1839	659641	766535	0
1840	659627	766528	0
1841	659597	766528	0
1842	659630	766577	1
1843	659400	766552	0
1844	659397	766563	0
1845	659383	766487	0
1846	659523	766554	0
1847	659779	766425	1
1848	659777	766545	1
1849	659900	766595	1
1850	659949	766280	1
1851	659968	766254	1
1852	659958	766203	1
1853	659930	766212	1
1854	659937	766195	1
1855	659960	766177	1
1856	659981	766203	1
1857	660016	766242	1
1858	659046	765266	1
1859	659041	765220	1
1860	665832	778489	1
1861	665822	778487	1
1862	665862	778554	1
1863	665812	778544	1
1864	665940	778340	0
1865	665933	778568	1
1866	665927	778584	1
1867	665880	778563	1
1868	665895	778560	0
1869	665929	778606	1
1870	665909	778738	1
1871	665882	778770	1
1872	665713	778836	0
1873	665752	778790	0
1874	665802	778792	1
1875	665755	778740	0
1876	665724	778678	0
1877	665697	778671	1
1878	665792	778427	0
1879	665861	778388	0
1880	665901	778609	0
1881	665862	778579	1
1882	665864	778595	1
1883	665881	778620	0
1884	665872	778621	0
1885	665915	778655	0
1886	665876	778667	0
1887	665904	778659	0
1888	665584	778700	0
1889	665576	778754	1
1890	665592	778654	0
1891	665588	778681	0
1892	665576	778625	0
1893	665567	778618	0
1894	665556	778615	0
1895	665530	778650	1
1896	665562	778671	0
1897	665855	778959	1
1898	665810	778866	1
1899	665796	778863	0
1900	665754	778843	0
1901	665762	778881	0
1902	665597	778629	0
1903	665609	778660	1
1904	651741	773132	1
1905	663862	781843	1
1906	663855	781832	1
1907	663794	781808	0
1908	663836	781794	1
1909	663833	781849	1
1910	663764	781804	0
1911	663745	781772	1
1912	663768	781766	0
1913	663613	781797	1
1914	663609	781813	0
1915	658302	776079	1
1916	658304	776263	1
1917	658638	776341	1
1918	658490	776515	0
1919	658483	776514	0
1920	658519	776405	1
1921	658344	776452	0
1922	658377	776481	0
1923	658459	776500	0
1924	658456	776469	0
1925	658454	776532	0
1926	658312	776582	0
1927	658330	776558	0
1928	658345	776680	1
1929	658318	776666	0
1930	658315	776639	0
1931	658405	776615	1
1932	658319	776607	0
1933	658353	776562	0
1934	658406	776604	1
1935	658352	776513	0
1936	658439	776594	1
1937	658376	776704	0
1938	658383	776671	1
1939	658364	776649	1
1940	658382	776615	1
1941	658394	776560	0
1942	658426	776556	0
1943	658377	776505	0
1944	658376	776527	0
1945	658413	776523	0
1946	658360	776587	0
1947	658302	776578	0
1948	658078	776474	1
1949	658099	776568	1
1950	658089	776572	1
1951	658139	776550	1
1952	658171	776557	0
1953	658285	776461	1
1954	658255	776589	0
1955	658201	776649	0
1956	658207	776605	0
1957	658239	776604	0
1958	658278	776646	0
1959	658280	776581	0
1960	658287	776578	0
1961	658295	776579	0
1962	658139	776489	0
1963	658262	776524	0
1964	658118	776570	1
1965	658176	776573	0
1966	658248	776510	1
1967	658281	776496	0
1968	664797	776440	1
1969	664868	776618	0
1970	664829	776569	0
1971	664824	776607	0
1972	664827	776589	0
1973	664853	776620	0
1974	664854	776611	0
1975	664855	776602	0
1976	664857	776593	0
1977	664858	776584	0
1978	664860	776573	0
1979	664873	776587	0
1980	664862	776545	0
1981	664834	776541	0
1982	664834	776529	0
1983	664706	776387	0
1984	664689	776387	0
1985	664669	776364	0
1986	664691	776372	0
1987	664705	776373	0
1988	664721	776374	0
1989	664737	776375	0
1990	664721	776389	0
1991	664739	776390	0
1992	664822	776634	0
1993	664823	776625	0
1994	664853	776629	0
1995	664462	777010	0
1996	664365	777003	0
1997	664451	776656	0
1998	664441	776643	1
1999	664430	776640	0
[truncated: 142,533 more rows]

## Sheet: G2
Building ID	Location (X)	Location (Y)	Road (0)Near (1)Far
144533	662992	775858	0
144534	661074	774295	0
144535	657218	769205	0
144536	663114	786171	0
144537	668750	779752	0
144538	661050	765162	0
144539	652978	773499	0
144540	662750	758293	0
144541	663652	782673	0
144542	662160	780723	0
144543	665482	780152	0
144544	660839	778286	0
144545	662936	778905	0
144546	660208	778592	0
144547	656602	773061	0
144548	654204	772791	0
144549	659024	775229	0
144550	654808	771101	0
144551	660675	772270	0
144552	652268	770891	0
144553	665901	776996	0
144554	663389	771332	0
144555	662370	786949	0
144556	663146	784462	0
144557	662644	785364	0
144558	661181	788882	0
144559	661612	787615	0
144560	665151	788704	0
144561	643981	773561	0
144562	652035	772722	0
144563	674595	776721	0
144564	672574	781925	0
144565	673281	780464	0
144566	674952	778162	0
144567	639124	762344	0
144568	648135	771517	0
144569	651005	768068	0
144570	640648	769157	0
144571	645833	770653	0
144572	652794	769963	0
144573	642320	765214	0
144574	645509	769094	0
144575	670514	778321	0
144576	670172	780182	0
144577	669598	774819	0
144578	668076	781002	0
144579	669764	784735	0
144580	668337	787365	0
144581	668745	781080	0
144582	662787	768870	0
144583	662076	767416	0
144584	664951	762450	0
144585	661924	761299	0
144586	671650	753554	0
144587	662437	757778	0
144588	665546	755552	0
144589	661648	774932	0
144590	661937	771751	0
144591	665605	774723	0
144592	661708	775037	0
144593	662858	778952	0
144594	661735	779291	0
144595	660208	778592	0
144596	654590	770841	0
144597	656521	773075	0
144598	658057	768558	0
144599	660892	773625	0
144600	652268	770891	0
144601	660564	774354	0
144602	657974	770430	0
144603	665689	778521	0
144604	664220	774008	0
144605	664811	774661	0
144606	665048	776376	0
144607	663029	784452	0
144608	662709	785362	0
144609	665216	788695	0
144610	662693	784506	0
144611	652003	772770	0
144612	671885	783331	0
144613	673279	780463	0
144614	672473	781946	0
144615	675075	778143	0
144616	644186	770117	0
144617	648135	771517	0
144618	650952	767753	0
144619	670462	778500	0
144620	668304	787153	0
144621	668522	781217	0
144622	668250	781969	0
144623	672622	784366	0
144624	667096	785081	0
144625	662988	770147	0
144626	662658	768939	0
144627	662398	761385	0
144628	665044	762461	0
144629	661884	762991	0
144630	663754	766799	0
144631	665562	755651	0
144632	662467	757708	0
144633	671777	753615	0
144634	662941	775236	0
144635	662692	776997	0
144636	661236	777887	0
144637	661907	773008	0
144638	674526	776824	0
144639	670006	774694	0
144640	660876	766826	0
144641	662590	767839	0
144642	664091	768900	0
144643	661997	775287	0
144644	662372	774893	0
144645	662095	775303	0
144646	660664	774286	0
144647	662387	774620	0
144648	662388	774962	0
144649	662502	774596	0
144650	662415	774883	0
144651	662979	774814	0

## Sheet: G3
Building ID	Location (X)	Location (Y)	Road (0)Near (1)Far
144652	672501	784158	1
144653	672501	784115	1
144654	672820	784516	0
144655	672351	783938	1
144656	672281	783779	1
144657	674051	778372	0
144658	673837	785504	1
144659	673835	785546	1
144660	673829	788041	1
144661	673717	787396	1
144662	673785	787414	1
144663	673732	787413	1
144664	673742	787424	1
144665	673706	787419	0
144666	673729	787472	1
144667	673770	787473	1
144668	673725	787506	0
144669	673737	787503	1
144670	673774	787546	1
144671	673800	787793	0
144672	673736	787747	1
144673	673268	780305	0
144674	673759	786501	0
144675	671716	787450	1
144676	671558	787434	0
144677	671508	787428	0
144678	671495	787387	1
144679	671443	787428	1
144680	671410	787417	1
144681	671388	787427	1
144682	671389	787417	1
144683	671590	787871	1
144684	671567	787919	1
144685	673754	784515	1
144686	661485	773763	0
144687	661837	773819	0
144688	661904	773817	0
144689	661878	773886	1
144690	661736	773885	1
144691	661918	773757	0
144692	662014	773767	0
144693	661784	773663	0
144694	661828	773835	1
144695	661861	773794	0
144696	661774	773923	0
144697	661762	773957	0
144698	661780	773735	0
144699	660909	774321	1
144700	660629	779781	1
144701	661762	780059	1
144702	664092	773240	0
144703	662810	779949	1
144704	658306	776170	1
144705	658451	776276	1
144706	658342	776100	1
144707	658324	776128	1
144708	664544	776346	1
144709	664514	776695	0
144710	662047	777855	1
144711	662066	777774	1
144712	662023	777792	1
144713	662001	777780	1
144714	662150	777809	1
144715	661954	777768	1
144716	661979	777778	1
144717	661892	778296	1
144718	661852	778399	1
144719	661887	778314	1
144720	661854	778369	1
144721	661866	778263	1
144722	661835	778290	1
144723	661975	777982	1
144724	661502	765167	0
144725	661525	765161	1
144726	661499	765207	0
144727	655990	774006	1
144728	656495	774109	1
144729	662904	779958	1
144730	662914	779951	1
144731	663152	779696	1
144732	662998	779709	0
144733	662982	779730	1
144734	662522	781222	0
144735	657725	770149	1
144736	657679	770179	1
144737	657681	770156	1
144738	657811	771191	0
144739	657857	770883	1
144740	657854	770894	1
144741	664941	780451	1
144742	662068	778809	1
144743	658431	777905	0
144744	661374	778585	1
144745	660567	778206	1
144746	660760	772708	0
144747	660307	772474	0
144748	660867	772500	1
144749	660568	772209	1
144750	660502	772435	0
144751	662897	769090	1
144752	662866	769101	0
144753	662834	769364	1
144754	662838	769390	1
144755	662820	769461	1
144756	662847	769480	1
144757	662779	769913	1
144758	660914	773916	0
144759	660402	773701	0
144760	660484	774009	1
144761	660458	774014	1
144762	660655	774119	1
144763	660550	774071	1
144764	660504	773965	1
144765	660461	773984	1
144766	660476	773976	1
144767	660407	773935	0
144768	660400	773951	0
144769	660429	774009	1
144770	660433	773991	1
144771	666180	779863	0
144772	663125	781202	1
144773	663279	781532	0
144774	667845	786903	0
144775	670153	781782	1
144776	669998	781616	0
144777	669613	781513	1
144778	669640	781487	1
144779	669594	781476	1
144780	670430	781989	0
144781	670230	781692	0
144782	664051	776647	0
144783	664287	776751	0
144784	663762	776485	1
144785	664654	770871	0
144786	665603	770795	0
144787	665416	770879	1
144788	665394	770832	1
144789	665187	770660	1
144790	664671	770599	1
144791	664664	770715	0
144792	662811	757107	0
144793	662152	756545	0
144794	662285	756530	1
144795	662323	755893	0
144796	662331	755909	0
144797	662379	755803	0
144798	662418	755791	0
144799	663598	772220	1
144800	663551	771622	1
144801	663664	771729	1
144802	663624	771586	0
144803	663511	771563	1
144804	663573	771713	1
144805	663697	771709	1
144806	663713	771703	1
144807	663467	771627	1
144808	663601	771550	1
144809	663899	771754	1
144810	664132	771080	1
144811	664153	771070	1
144812	663855	771110	1
144813	663901	771100	1
144814	663874	770991	1
144815	662661	779451	1
144816	657912	775926	1
144817	664900	776433	1
144818	665152	776446	0
144819	662750	774004	1
144820	662722	774024	1
144821	662502	774079	1
144822	662659	774038	0
144823	662852	774085	0
144824	662736	774095	1
144825	664693	776177	0
144826	664761	776128	0
144827	664997	776145	0
144828	665064	775997	0
144829	664888	776241	1
144830	664858	776131	1
144831	664757	776211	0
144832	664741	776300	1
144833	664747	776312	0
144834	664724	776189	1
144835	664709	776243	1
144836	664793	776101	0
144837	664910	776139	1
144838	664913	776210	1
144839	662706	775257	1
144840	662759	775247	0
144841	665315	776246	1
144842	665251	776223	1
144843	664419	776175	1
144844	664402	776217	1
144845	664417	776212	1
144846	664428	776220	1
144847	664378	776186	1
144848	664351	776184	1
144849	664359	776183	1
144850	664356	776185	1
144851	664368	776157	1
144852	664442	775655	0
144853	655966	775468	1
144854	656090	775038	1
144855	655733	775555	0
144856	656082	775065	1
144857	656014	775399	1
144858	656002	775302	1
144859	655983	775275	1
144860	656251	774907	1
144861	655966	775377	1
144862	655963	775391	1
144863	656043	775029	1
144864	656015	775024	1
144865	656033	775057	1
144866	656040	775044	1
144867	656159	774783	1
144868	656133	774696	1
144869	656645	774901	1
144870	656665	774640	1
144871	656617	774618	1
144872	656603	774615	1
144873	656704	774686	1
144874	656703	774820	0
144875	656741	774871	1
144876	656916	774855	1
144877	656907	774834	1
144878	656921	774827	1
144879	656888	774836	0
144880	656949	775029	1
144881	656946	775047	1
144882	656935	775100	1
144883	656923	775099	1
144884	656038	775648	0
144885	655938	775513	0
144886	655965	775518	0
144887	657355	772955	0
144888	657772	772609	1
144889	657584	772126	1
144890	657633	772654	1
144891	657715	772488	1
144892	657585	772087	0
144893	663140	770182	0
144894	663757	770402	1
144895	663066	770249	1
144896	662546	767592	1
144897	663251	771315	1
144898	663264	771345	0
144899	663558	771453	1
144900	663476	771584	1
144901	663571	771361	1
144902	662871	771722	0
144903	663025	771963	0
144904	663151	771337	1
144905	663055	771710	0
144906	662954	771400	0
144907	662969	771388	0
144908	663240	771378	0
144909	661674	766607	0
144910	662409	765711	1
144911	662359	765787	1
144912	662233	766423	1
144913	662091	766060	1
144914	662171	766084	0
144915	662163	766056	0
144916	662092	766081	1
144917	662155	765807	1
144918	662211	765789	1
144919	662173	765805	1
144920	662191	765809	1
144921	662207	765801	1
144922	662491	765990	1
144923	662301	766654	0
144924	662316	765780	1
144925	662237	766380	1
144926	662405	765697	0
144927	662345	765590	1
144928	662491	765516	1
144929	656851	772939	1
144930	656631	773195	1
144931	656687	773618	1
144932	656574	773224	1
144933	656602	773723	1
144934	655512	772865	1
144935	662261	775564	1
144936	662452	775477	0
144937	662790	775735	0
144938	662634	775637	0
144939	662263	774363	1
144940	662178	774223	0
144941	662418	774638	0
144942	662623	775303	0
144943	662689	775297	0
144944	662503	774514	1
144945	662528	774437	1
144946	662903	774285	0
144947	662821	774224	0
144948	662789	774220	0
144949	662734	774224	0
144950	662497	774619	1
144951	662673	774449	0
144952	661882	774742	0
144953	662333	776479	1
144954	661587	774307	0
144955	661593	774263	0
144956	661618	774274	0
144957	661607	774286	0
144958	661614	774223	0
144959	661587	774180	1
144960	661552	774084	1
144961	661776	773997	0
144962	661797	774157	0
144963	661738	774189	0
144964	661625	774119	0
144965	661754	774071	0
144966	661640	774174	0
144967	661697	774106	1
144968	661689	773974	0
144969	663276	777602	0
144970	663156	777506	0
144971	661088	775007	1
144972	661061	774996	1
144973	661048	774991	1
144974	660950	775277	0
144975	660969	775253	0
144976	661123	775213	0
144977	661035	774985	1
144978	661172	775145	0
144979	661183	774937	0
144980	662008	776163	0
144981	661807	775613	1
144982	663464	776038	1
144983	663331	776048	0
144984	663313	776097	0
144985	661663	774868	1
144986	665927	770520	1
144987	666232	770363	1
144988	666169	770437	1
144989	666024	770347	1
144990	666150	770402	1
144991	665925	770560	1
144992	665908	770528	1
144993	662251	774800	0
144994	662181	775295	1
144995	662768	774630	0
144996	661303	774805	0
144997	661305	774679	1
144998	661471	774569	1
144999	661329	774560	1
145000	661369	774574	1
145001	661472	774632	0
145002	661124	775850	0
145003	661058	775409	1
145004	661048	775408	1
145005	661024	775411	1
145006	661038	775411	1
145007	661501	775778	0
145008	661113	775355	0
145009	661113	775377	1
145010	661101	775378	1
145011	660854	775556	0
145012	660966	775548	1
145013	660904	775596	0
145014	661478	775787	0
145015	661144	775360	0
145016	660930	775596	0
145017	660920	775596	0
145018	660863	775509	1
145019	661128	775401	0
145020	660779	776236	1
145021	660786	776088	0
145022	660783	776062	0
145023	660722	776147	0
145024	660692	776262	0
145025	660786	776046	0
145026	660804	776014	0
145027	660818	776018	0
145028	661009	776359	0
145029	660714	776174	0
145030	660952	776181	0
145031	660529	775759	0
145032	660537	775569	1
145033	660864	775873	0
145034	660778	775870	0
145035	660781	775886	0
145036	660706	775966	1
145037	660692	775922	1
145038	660731	775642	1
145039	660738	775796	0
145040	660718	775939	1
145041	660789	775967	0
145042	660776	775929	0
145043	660779	775921	0
145044	660777	775911	0
145045	660898	775873	0
145046	660817	775616	1
145047	660784	775624	1
145048	660671	775959	1
145049	660694	775793	1
145050	660748	775688	0
145051	660760	775725	0
145052	662558	767615	1
145053	662577	767737	0
145054	662517	772608	1
145055	662682	772207	1
145056	662710	771860	1
145057	662811	771892	1
145058	658221	774281	1
145059	659410	773798	1
145060	659529	773701	0
145061	659239	773718	0
145062	658986	773482	1
145063	658992	773460	1
145064	658977	773447	1
145065	658995	773427	1
145066	654924	773225	0
145067	654843	772916	0
145068	654435	772744	1
145069	654199	772625	1
145070	658602	773885	0
145071	658734	773739	0
145072	661336	773978	0
145073	661326	774112	1
145074	661303	774086	0
145075	661256	774160	0
145076	661594	774407	0
145077	661305	774440	0
145078	661522	774392	0
145079	662529	758365	1
145080	660771	752982	1
145081	660739	752723	1
145082	664168	775709	1
145083	664197	775696	1
145084	664108	775728	1
145085	664455	774118	0
145086	664448	774116	0
145087	664427	774120	0
145088	664409	774134	1
145089	664156	773814	0
145090	664184	773793	0
145091	664442	774028	0
145092	657321	771484	1
145093	657373	771523	1
145094	658011	773307	1
145095	658236	773694	1
145096	658182	773696	1
145097	658301	773720	1
145098	658023	772995	1
145099	658164	773643	1
145100	658153	773638	1
145101	658135	773642	1
145102	658097	773483	1
145103	658892	775062	0
145104	660263	774852	0
145105	660634	774174	0
145106	660587	774168	1
145107	665366	776063	1
145108	665292	775967	0
145109	662623	774725	0
145110	662465	774747	1
145111	662407	774740	0
145112	662516	774748	1
145113	665446	776251	1
145114	658396	773790	1
145115	660081	773943	1
145116	659528	773790	1
145117	659896	773775	0
145118	662889	774055	0
145119	660409	777568	1
145120	655971	774043	1
145121	655963	773977	0
145122	655867	774021	1
145123	655913	774002	1
145124	655877	773858	1
145125	658501	776032	1
145126	660626	773853	0
145127	660285	773759	0
145128	660468	773798	0
145129	660369	773880	0
145130	660475	773942	0
145131	660828	774638	0
145132	660789	774412	0
145133	661656	758134	1
145134	662176	758092	0
145135	662094	758089	1
145136	662368	757988	0
145137	664746	776127	0
145138	664726	776054	0
145139	664705	776036	1
145140	664676	776121	1
145141	664717	776109	0
145142	664817	776028	0
145143	664930	775915	1
145144	664860	775693	0
145145	664871	775660	0
145146	664760	775661	1
145147	663847	776034	1
145148	663794	776140	1
145149	663798	776101	1
145150	662326	774278	0
145151	662463	774366	0
145152	662361	774285	0
145153	662363	774416	1
145154	662448	774253	0
145155	662399	774226	0
145156	662551	774301	0
145157	655980	769673	0
145158	665010	775580	0
145159	665134	775618	1
145160	665090	775590	0
145161	662739	775284	0
145162	669535	787416	1
145163	669538	787440	1
145164	669569	787442	1
145165	669585	787389	1
145166	669559	787386	1
145167	669745	786769	0
145168	660431	752001	0
145169	660783	776497	1
145170	663760	776566	1
145171	663749	776512	1
145172	663987	776749	0
145173	663751	777111	0
145174	663976	776919	0
145175	663964	776894	0
145176	663801	772479	1
145177	663406	772526	1
145178	663780	772342	1
145179	663776	772321	1
145180	663941	772842	0
145181	664084	773055	0
145182	664107	772744	0
145183	664003	772935	0
145184	663988	772896	0
145185	664433	772805	1
145186	657436	775156	0
145187	657482	775275	1
145188	657513	775241	1
145189	657470	775228	1
145190	657421	775228	1
145191	657012	773755	1
145192	662674	779205	1
145193	663015	779441	1
145194	662320	778906	1
145195	662199	778958	1
145196	664022	780588	1
145197	664101	780737	1
145198	664650	781654	1
145199	659022	773620	1
145200	659068	773632	1
145201	659004	773769	1
145202	658823	773919	1
145203	658801	773940	1
145204	658805	773961	1
145205	658919	773750	1
145206	658818	773884	1
145207	659104	773898	1
145208	659044	773888	1
145209	658959	773779	1
145210	664985	777569	0
145211	656832	772880	1
145212	656598	772930	1
145213	662312	773543	1
145214	662297	773581	0
145215	662264	757176	1
145216	662311	757173	0
145217	663315	767567	1
145218	660141	773083	0
145219	660049	773128	1
145220	659752	772457	1
145221	659748	772435	1
145222	661401	778332	1
145223	660332	773969	1
145224	660165	773972	1
145225	660149	773967	1
145226	660136	773955	1
145227	660115	774000	0
145228	660382	774069	1
145229	660403	774074	1
145230	660194	773904	0
145231	660286	774025	1
145232	660445	774237	0
145233	660449	774227	0
145234	660386	774301	0
145235	660407	774005	0
145236	660123	773951	0
145237	660384	773991	0
145238	664233	774639	1
145239	664169	774262	0
145240	664345	774541	1
145241	664452	774277	0
145242	664394	774613	0
145243	664382	774528	1
145244	668052	780821	1
145245	667969	780764	1
145246	670794	782014	1
145247	670763	782055	0
145248	662454	758412	0
145249	662508	758583	1
145250	662508	758561	1
145251	655228	772913	1
145252	655233	772949	1
145253	655051	772882	1
145254	664133	773778	0
145255	664123	773777	0
145256	657368	773228	1
145257	657289	773152	1
145258	660028	771955	0
145259	660417	771892	1
145260	659556	772291	1
145261	659803	772394	1
145262	662809	777906	0
145263	662834	777396	0
145264	664939	776855	0
145265	665033	776802	1
145266	665044	776866	1
145267	664178	775488	1
145268	665238	774067	0
145269	662400	777698	0
145270	661117	774619	1
145271	661224	774534	1
145272	661016	774786	0
145273	661449	778626	1
145274	661350	778717	1
145275	661775	779063	0
145276	661753	778826	1
145277	661994	778963	1
145278	658765	776443	1
145279	658804	776460	1
145280	661796	775083	0
145281	661830	775059	0
145282	661438	776023	0
145283	660121	775458	0
145284	661632	776253	0
145285	662362	758915	0
145286	662354	759318	1
145287	662490	759285	1
145288	662478	760219	0
145289	662500	759260	0
145290	662429	759839	0
145291	664650	774089	0
145292	665371	774198	0
145293	665485	777511	0
145294	665906	777491	0
145295	665558	777625	0
145296	665887	777452	0
145297	665889	777425	0
145298	665844	777541	0
145299	665904	777510	0
145300	665500	777418	0
145301	664181	773418	0
145302	664237	773210	0
145303	664262	773365	0
145304	664229	773231	0
145305	664365	773333	0
145306	657509	771704	0
145307	657525	771780	0
145308	657525	771754	0
145309	665366	776382	1
145310	665736	776859	1
145311	665763	777087	1
145312	665779	777072	1
145313	662441	776020	0
145314	666171	779454	1
145315	662978	775043	0
145316	662989	775071	1
145317	668026	780870	1
145318	667980	780821	1
145319	667963	780828	1
145320	667467	770701	0
145321	665768	778090	1
145322	665830	778085	1
145323	665886	777919	1
145324	658144	772577	1
145325	658175	772591	1
145326	658195	772595	1
145327	658276	772560	0
145328	658468	772433	0
145329	658262	772423	1
145330	658069	772405	1
145331	658093	772572	1
145332	657820	772353	1
145333	657646	772026	0
145334	661938	765057	1
145335	661931	765018	1
145336	661871	765044	1
145337	662479	765049	1
145338	662340	765012	0
145339	662310	764979	0
145340	662381	764973	1
145341	662406	765017	1
145342	662365	765014	0
145343	662339	764937	1
145344	665591	776630	1
145345	665597	776606	1
145346	662116	777632	1
145347	662169	777380	1
145348	661967	777465	0
145349	662110	777664	1
145350	663300	770752	1
145351	663760	770413	1
145352	663768	770434	1
145353	663143	770490	1
145354	663739	770514	1
145355	663720	770426	1
145356	663731	770448	1
145357	663682	770458	1
145358	662643	757091	0
145359	660930	777756	0
145360	661386	776350	0
145361	664037	774165	0
145362	654440	772092	1
145363	662574	768088	1
145364	662672	768039	0
145365	662546	767940	1
145366	663007	769835	1
145367	663038	769862	1
145368	663068	769859	1
145369	663003	769923	0
145370	660682	775319	1
145371	666379	778837	1
145372	666097	778964	0
145373	666041	778683	1
145374	664529	773677	1
145375	664467	773693	1
145376	664499	773660	0
145377	664496	773677	0
145378	664464	773739	1
145379	663975	774631	0
145380	663996	773124	1
145381	663984	773610	0
145382	663977	773635	0
145383	663960	773663	0
145384	663980	773662	0
145385	663957	773636	0
145386	662866	774036	0
145387	662876	774083	0
145388	662756	773562	0
145389	662732	773927	0
145390	662532	773803	1
145391	662437	773938	1
145392	662500	773709	1
145393	662433	773822	1
145394	662738	773747	0
145395	662847	773831	1
145396	662882	773471	1
145397	662762	773416	1
145398	662863	773862	1
145399	663767	773633	0
145400	663686	773567	0
145401	663111	773354	0
145402	663126	773328	0
145403	663582	773646	0
145404	662775	775631	0
145405	662821	775662	0
145406	662303	774441	0
145407	662589	775396	1
145408	662448	775233	1
145409	662570	774641	1
145410	662027	775467	0
145411	662012	775463	0
145412	663425	775966	0
145413	663264	775973	0
145414	662398	775143	0
145415	662303	774754	0
145416	662393	775301	1
145417	662166	775016	0
145418	663378	774905	1
145419	662461	774818	0
145420	663695	773689	0
145421	663522	773790	1
145422	663584	773702	0
145423	663648	773875	1
145424	663502	773777	1
145425	663423	774034	1
145426	663399	774055	1
145427	663409	774070	1
145428	663396	774013	1
145429	663426	774001	1
145430	663529	774085	1
145431	663542	774035	1
145432	663531	774018	0
145433	663143	774118	0
145434	663199	774143	0
145435	663056	774125	0
145436	663036	774126	0
145437	662923	774140	0
145438	662918	773923	1
145439	662915	773775	0
145440	662948	773698	0
145441	662901	773955	0
145442	663314	773710	1
145443	663287	773714	1
145444	663249	773573	0
145445	663019	773652	0
145446	663242	773606	1
145447	662940	773717	0
145448	663350	773781	1
145449	663235	773692	1
145450	662947	773821	0
145451	663078	773361	1
145452	663096	775683	1
145453	663279	775903	0
145454	662952	775746	0
145455	663334	775895	0
145456	663271	775957	0
145457	663880	775990	1
145458	663463	775892	0
145459	663841	775938	1
145460	663880	775921	1
145461	663879	775936	1
145462	663881	775903	0
145463	663862	775945	1
145464	662980	775542	1
145465	663456	772991	0
145466	663950	772791	1
145467	663933	772799	1
145468	663654	772919	1
145469	663635	772924	1
145470	663694	772824	1
145471	662363	773697	1
145472	662379	773692	0
145473	663465	774452	1
145474	663491	774499	0
145475	663565	774422	0
145476	663621	774414	1
145477	663622	774427	1
145478	663800	774225	0
145479	663786	774221	1
145480	663573	774277	0
145481	663908	773838	1
145482	663454	775814	0
145483	663589	775348	0
145484	663582	775327	0
145485	663613	775539	0
145486	663368	775482	0
145487	663498	775336	0
145488	663219	775417	0
145489	663271	775411	0
145490	663367	775348	0
145491	663366	775376	0
145492	663567	775352	0
145493	663476	774677	1
145494	663475	774911	1
145495	663517	775002	0
145496	663530	774975	0
145497	663494	774630	1
145498	663536	774947	0
145499	663530	774918	1
145500	661598	773667	0
145501	661594	773674	0
145502	664053	773259	0
145503	664049	773261	0
145504	664045	773263	0
145505	664062	773320	0
145506	664107	773298	0
145507	664082	773310	0
145508	664090	773306	0
145509	664099	773302	0
145510	664078	773312	0
145511	664066	773318	0
145512	664074	773314	0
145513	664070	773316	0
145514	664103	773300	0
145515	664094	773304	0
145516	664086	773308	0
145517	661941	778404	0
145518	661940	778407	0
145519	661939	778411	0
145520	661941	778400	0
145521	661932	778431	0
145522	661933	778427	0
145523	661942	778396	0
145524	661861	778272	1
145525	661852	778291	1
145526	661854	778286	1
145527	661856	778281	1
145528	661858	778276	1
145529	664118	773448	0
145530	664170	773423	0
145531	664132	773441	0
145532	664122	773446	0
145533	664142	773437	0
145534	664151	773432	0
145535	664127	773443	0
145536	664137	773439	0
145537	664146	773434	0
145538	664166	773425	0
145539	664161	773427	0
145540	664156	773430	0
145541	664061	773476	0
145542	664066	773474	0
145543	664071	773471	0
145544	664076	773469	0
145545	664081	773466	0
145546	664086	773464	0
145547	664090	773462	0
145548	664110	773452	0
145549	664095	773459	0
145550	664100	773457	0
145551	664105	773455	0
145552	655685	773157	0
145553	660573	773987	0
145554	660561	774017	0
145555	660709	774006	0
145556	660686	774072	0
145557	664808	776205	0
145558	664807	776213	0
145559	664814	776185	0
145560	664785	776185	0
145561	664808	776185	0
145562	664802	776185	0
145563	664797	776185	0
145564	664791	776185	0
145565	665064	776147	1
145566	664837	776221	0
145567	664904	776357	1
145568	664900	776334	1
145569	664896	776311	1
145570	664896	776287	1
145571	665283	776218	1
145572	662597	775629	0
145573	662366	774504	0
145574	662364	774520	0
145575	662365	774516	0
145576	661665	774703	1
145577	661656	774700	1
145578	659885	773217	0
145579	660991	775317	0
145580	660985	775315	0
145581	661396	774987	0
145582	662353	775292	0
145583	662347	775292	0
145584	662340	775292	1
145585	662333	775292	1
145586	662327	775293	1
145587	662320	775293	1
145588	662313	775293	1
145589	662306	775293	1
145590	662300	775293	1
145591	662293	775293	1
145592	662286	775294	1
145593	662279	775294	1
145594	662257	775178	0
145595	662244	775178	0
145596	662155	775043	0
145597	661571	774646	0
145598	661574	774648	0
145599	661642	774454	0
145600	661636	774452	0
145601	661630	774449	0
145602	661625	774447	0
145603	660995	775391	0
145604	660977	775421	0
145605	660987	775413	1
145606	661512	775728	0
145607	660998	776024	0
145608	660949	776025	0
145609	660994	776024	0
145610	660985	776024	0
145611	660963	776025	0
145612	660976	776025	0
145613	660954	776025	0
145614	660980	776024	0
145615	660989	776024	0
145616	660958	776025	0
145617	660670	775721	0
145618	660794	775780	0
145619	660796	775776	0
145620	661477	774396	0
145621	661522	774312	0
145622	661525	774307	0
145623	658270	773691	1
145624	660665	774241	0
145625	660608	774164	1
145626	660613	774166	1
145627	660510	774113	0
145628	660504	774125	1
145629	660649	774181	0
145630	660644	774178	0
145631	660557	774135	0
145632	660642	774212	0
145633	660090	773801	0
145634	662933	776346	0
145635	662936	776338	0
145636	662459	757580	0
145637	662459	757575	0
145638	662459	757571	0
145639	660186	774008	0
145640	660177	773977	1
145641	660345	773988	0
145642	661703	778700	0
145643	661692	778704	0
145644	661697	778702	0
145645	662528	759411	0
145646	657747	772310	0
145647	657747	772306	1
145648	662707	757092	0
145649	661169	774423	0
145650	661162	774430	1
145651	661257	774436	0
145652	661253	774432	0
145653	661246	774426	0
145654	661243	774422	0
145655	663930	773318	0
145656	663925	773319	0
145657	663920	773322	0
145658	663915	773324	0
145659	663911	773326	0
145660	663906	773329	0
145661	663872	773345	0
145662	663901	773331	0
145663	663896	773334	0
145664	663891	773336	0
145665	663887	773338	0
145666	663882	773341	0
145667	663877	773343	0
145668	663913	773367	0
145669	663918	773365	0
145670	663922	773363	0
145671	663927	773361	0
145672	663931	773359	0
145673	663936	773357	0
145674	663941	773354	0
145675	663945	773352	0
145676	663950	773350	0
145677	663954	773348	0
145678	663959	773346	0
145679	663963	773344	0
145680	663992	773288	0
145681	663996	773286	0
145682	663866	773349	0
145683	663794	773385	0
145684	663855	773354	0
145685	663809	773377	0
145686	663845	773359	0
145687	663799	773382	0
145688	663830	773367	0
145689	663840	773361	0
145690	663819	773372	0
145691	663814	773374	0
145692	663804	773379	0
145693	663850	773356	0
145694	663860	773351	0
145695	663835	773364	0
145696	663825	773369	0
145697	663856	773396	0
145698	663860	773394	0
145699	663865	773392	0
145700	663869	773390	0
145701	663873	773388	0
145702	663877	773386	0
145703	663881	773384	0
145704	663886	773382	0
145705	663890	773380	0
145706	663894	773378	0
145707	663898	773376	0
145708	663902	773374	0
145709	663907	773372	0
145710	663972	773362	0
145711	663929	773383	0
145712	663933	773380	0
145713	663937	773378	0
145714	663942	773376	0
145715	663946	773374	0
145716	663950	773372	0
145717	663955	773370	0
145718	663959	773368	0
145719	663964	773366	0
145720	663968	773364	0
145721	663924	773385	0
145722	663912	773392	0
145723	663916	773390	0
145724	663920	773388	0
145725	663982	773337	0
145726	664047	773306	0
145727	663986	773335	0
145728	663990	773333	0
145729	663994	773331	0
145730	663998	773330	0
145731	664001	773328	0
145732	664005	773326	0
145733	664009	773324	0
145734	664013	773322	0
145735	664017	773321	0
145736	664021	773319	0
145737	664024	773317	0
145738	664028	773315	0
145739	664032	773313	0
145740	664036	773311	0
145741	664040	773310	0
145742	664043	773308	0
145743	663991	773356	0
145744	664056	773325	0
145745	663996	773354	0
145746	664000	773352	0
145747	664004	773350	0
145748	664009	773348	0
145749	664013	773346	0
145750	664017	773343	0
145751	664021	773341	0
145752	664026	773339	0
145753	664030	773337	0
145754	664034	773335	0
145755	664039	773333	0
145756	664043	773331	0
145757	664047	773329	0
145758	664051	773327	0
145759	663127	773049	0
145760	662466	774584	0
145761	662467	774580	0
145762	662130	775235	0
145763	662169	774945	0
145764	663783	773790	0
145765	663778	773790	0
145766	663602	773779	1
145767	662985	775755	0
145768	662990	775758	0
145769	662999	775762	0
145770	663480	775868	1
145771	663480	775862	1
145772	675419	778227	0
145773	671500	791998	0
145774	673822	788999	1
145775	673830	788961	1
145776	673882	788886	1
145777	673922	788901	1
145778	673954	788877	1
145779	672678	786649	0
145780	673979	787637	1
145781	673971	787652	0
145782	672405	785408	1
145783	673686	786148	0
145784	673813	786035	1
145785	673821	785551	1
145786	673834	785570	0
145787	673886	785767	0
145788	673854	785789	0
145789	673841	785797	0
145790	672551	785916	1
145791	672536	785923	1
145792	672529	785898	1
145793	672534	785730	0
145794	672505	785727	1
145795	672515	785752	0
145796	672489	785757	1
145797	672419	785740	1
145798	672250	785698	1
145799	672369	785866	0
145800	672388	785928	1
145801	672454	785923	1
145802	672375	785979	1
145803	672398	785977	1
145804	672485	785987	1
145805	673965	788033	1
145806	673925	788033	1
145807	673863	788141	1
145808	673727	788068	1
145809	673888	787720	1
145810	673688	787614	1
145811	673628	787785	1
145812	673244	784764	0
145813	672505	785281	1
145814	672613	785304	1
145815	673211	784934	1
145816	673355	784974	0
145817	672551	785332	1
145818	672006	783467	1
145819	672016	783492	1
145820	672015	783518	0
145821	672081	783451	1
145822	673716	784384	1
145823	673801	786302	0
145824	673781	786302	0
145825	673814	786438	1
145826	673760	786547	1
145827	673747	786891	0
145828	673844	787027	0
145829	673832	787028	0
145830	673800	787035	0
145831	673712	787044	1
145832	673031	782660	0
145833	673799	784281	1
145834	674000	784697	1
145835	673707	784681	0
145836	673686	784671	0
145837	661927	773701	0
145838	661890	773780	0
145839	662738	780507	0
145840	661860	773271	0
145841	660437	767079	1
145842	660465	767100	1
145843	660469	767092	1
145844	665830	778429	0
145845	664639	776584	0
145846	664530	776373	1
145847	664378	776769	0
145848	664500	776768	1
145849	662175	778077	0
145850	662255	778167	0
145851	661609	778472	1
145852	661955	778141	1
145853	661888	778229	1
145854	661658	765509	1
145855	661525	765200	1
145856	661550	765185	1
145857	664092	773627	0
145858	664086	773652	0
145859	664060	773595	0
145860	657888	771202	1
145861	657813	771156	0
145862	658421	778504	1
145863	662283	778235	1
145864	662357	778242	1
145865	662298	778216	1
145866	662341	778230	0
145867	662282	778291	1
145868	655714	775976	1
145869	656063	775790	0
145870	661368	778486	1
145871	660616	772210	1
145872	660268	772349	1
145873	660334	772323	1
145874	660558	772463	0
145875	658844	777272	1
145876	658848	777232	1
145877	658846	777255	1
145878	662927	768948	1
145879	662915	769144	1
145880	662866	769171	0
145881	662807	768841	1
145882	662799	769691	1
145883	662838	769585	1
145884	662828	769624	1
145885	662869	769689	1
145886	660298	773567	0
145887	668283	785935	0
145888	669098	785400	1
145889	666329	779794	1
145890	672565	776817	1
145891	663101	780883	1
145892	668584	787176	1
145893	671673	782936	1
145894	671650	782882	1
145895	671175	782563	1
145896	671567	782955	1
145897	671612	782803	1
145898	671654	782781	0
145899	671628	782720	1
145900	671536	782687	1
145901	671556	782703	1
145902	671572	782721	0
145903	671428	782741	1
145904	671417	782776	1
145905	670984	782417	1
145906	670998	782399	1
145907	671597	783146	1
145908	671624	783130	0
145909	671566	783147	1
145910	671515	783090	1
145911	671672	783308	1
145912	671647	783336	1
145913	671395	783207	1
145914	671381	783355	1
145915	671688	783263	1
145916	669576	781250	0
145917	669563	781249	0
145918	669535	781252	0
145919	669521	781246	1
145920	669568	781192	1
145921	669546	781170	1
145922	669541	781127	1
145923	669980	781382	0
145924	669953	781375	1
145925	669941	781396	1
145926	670006	781490	0
145927	669927	781237	0
145928	662529	757864	1
145929	668605	774087	1
145930	664117	776528	1
145931	663856	776464	1
145932	665015	771018	1
145933	665003	770960	1
145934	664649	770833	0
145935	664899	771169	1
145936	664870	771015	1
145937	664906	771017	1
145938	665013	770996	1
145939	664930	771122	1
145940	664931	771162	1
145941	664988	770962	0
145942	664352	771043	1
145943	664727	771002	1
145944	664778	771109	1
145945	664798	771137	1
145946	664786	771140	0
145947	664891	771195	0
145948	664834	771178	1
145949	664883	771209	0
145950	664783	771083	0
145951	665801	770329	0
145952	664941	770833	1
145953	664666	770669	0
145954	664862	771058	1
145955	664248	770380	1
145956	664252	770363	1
145957	665318	770820	1
145958	664355	771083	1
145959	663955	770674	1
145960	661025	758709	1
145961	661072	758611	1
145962	662313	756718	1
145963	661867	756610	0
145964	661774	756554	1
145965	661731	756572	1
145966	661696	756601	1
145967	661822	756577	1
145968	661808	756666	0
145969	661849	756164	1
145970	661928	756219	1
145971	661949	756308	1
145972	662181	756729	1
145973	662179	756747	1
145974	662241	756709	1
145975	662229	756656	1
145976	662151	756530	1
145977	662142	756484	0
145978	661676	756327	1
145979	661813	756362	1
145980	661829	756355	1
145981	661846	756352	1
145982	662016	756668	1
145983	662082	756553	1
145984	662224	756309	1
145985	662348	755945	0
145986	662448	755966	0
145987	662477	756422	1
145988	662310	756424	1
145989	662295	756441	1
145990	662070	756265	1
145991	662257	756295	1
145992	662316	756272	1
145993	662378	756235	1
145994	662431	756299	1
145995	660146	753855	0
145996	662040	755923	0
145997	661662	756033	1
145998	661427	755983	1
145999	661439	755901	1
146000	661513	755974	1
146001	661535	755940	1
146002	661489	755917	1
146003	662341	755722	0
146004	662260	755729	1
146005	662317	755799	0
146006	662457	755397	0
146007	662060	755387	1
146008	662247	755386	0
146009	661775	755994	1
146010	661760	755946	1
146011	661999	756069	1
146012	661969	756050	1
146013	662021	755960	0
146014	662014	755951	0
146015	663860	772262	1
146016	663781	772272	1
146017	663654	771540	1
146018	663686	771685	0
146019	663470	771646	1
146020	663688	771395	1
146021	664013	770973	1
146022	663795	771239	0
146023	663803	771147	1
146024	663930	771107	1
146025	663818	771114	1
146026	663833	771145	1
146027	662621	779464	1
146028	660370	776722	0
146029	662677	774003	1
146030	664683	776246	1
146031	665025	776110	0
146032	664989	776093	0
146033	664855	776076	1
146034	664960	776081	1
146035	665021	776052	0
146036	664984	775980	0
146037	662729	775117	0
146038	665265	776295	1
146039	665093	776116	1
146040	665308	776306	1
146041	665358	776285	1
146042	656078	775673	1
146043	656127	775710	1
146044	656061	775753	0
146045	656074	775707	1
146046	656054	775751	0
146047	657504	772461	1
146048	657438	772430	1
146049	657444	772479	1
146050	657444	772533	1
146051	657482	772536	1
146052	657542	772532	1
146053	662630	770050	0
146054	662555	770060	1
146055	662561	767469	1
146056	662610	766892	0
146057	662564	766897	0
146058	662530	766849	1
146059	662616	766833	1
146060	662445	766885	1
146061	662469	766878	1
146062	662514	766899	0
146063	662475	766903	0
146064	662655	766890	1
146065	662519	767004	0
146066	662783	768669	1
146067	662729	768513	1
146068	663715	771159	1
146069	663758	771181	1
146070	663685	770891	1
146071	663711	771034	0
146072	663577	771202	1
146073	663195	771949	1
146074	663704	771226	0
146075	663728	771281	1
146076	662978	771092	0
146077	663636	771178	1
146078	663610	770641	1
146079	662927	771095	1
146080	662402	778805	0
146081	662616	775686	0
146082	662738	775911	0
146083	661800	774646	0
146084	661971	774882	1
146085	661959	774814	1
146086	662351	776326	1
146087	662352	776298	1
146088	662294	776302	1
146089	661633	774422	0
146090	661678	774341	0
146091	661659	774334	0
146092	660144	773548	0
146093	663296	777392	0
146094	663063	777414	0
146095	662119	776125	0
146096	661926	776287	0
146097	661896	776188	1
146098	663100	776163	1
146099	663097	776182	1
146100	663357	776062	1
146101	666004	770521	1
146102	667152	770143	1
146103	660712	776067	0
146104	660626	776171	0
146105	661105	776070	0
146106	660530	775882	1
146107	660577	775875	0
146108	660531	775861	1
146109	660461	775869	1
146110	660487	775868	1
146111	664227	775196	0
146112	664312	775017	1
146113	664300	775172	0
146114	664301	774998	0
146115	662966	772424	1
146116	662745	772748	1
146117	662195	772808	1
146118	662593	772047	0
146119	661844	771841	1
146120	661442	773566	1
146121	659091	773625	1
146122	659186	773642	1
146123	659180	773652	1
146124	659200	773759	1
146125	654927	772858	1
146126	654335	772747	1
146127	662221	758160	1
146128	662796	758025	1
146129	662339	758325	0
146130	662287	758330	0
146131	662318	758327	0
146132	661149	753434	1
146133	661141	753376	1
146134	661119	753143	1
146135	660768	753312	1
146136	661770	752522	1
146137	660697	753007	1
146138	660674	752661	1
146139	660925	752909	1
146140	660896	752906	0
146141	660891	752885	0
146142	661792	752555	1
146143	660941	752729	1
146144	660732	752997	1
146145	660706	752868	1
146146	660562	752372	0
146147	660661	752621	1
146148	664143	774896	0
146149	663996	773959	1
146150	658482	773487	1
146151	658494	773038	1
146152	658855	773216	1
146153	658143	773429	1
146154	666267	773875	1
146155	666271	773900	1
146156	665766	773786	1
146157	660240	774354	1
146158	660250	774336	1
146159	660247	774315	1
146160	660228	774326	1
146161	660220	774346	1
146162	660559	774166	1
146163	660522	774216	0
146164	654044	772813	1
146165	665448	776282	0
146166	667317	773658	1
146167	667340	773606	1
146168	667196	773716	1
146169	659972	773713	1
146170	659959	773736	1
146171	664641	773565	1
146172	661109	773897	1
146173	661120	773845	1
146174	661161	773823	1
146175	659483	777020	1
146176	659646	776947	1
146177	662191	758090	0
146178	662140	758097	0
146179	662080	758045	0
146180	661982	758048	1
146181	662530	757924	0
146182	662237	757849	0
146183	662318	757724	0
146184	664681	776066	1
146185	664645	775601	0
146186	664521	775675	0
146187	663905	776004	1
146188	656050	768923	0
146189	656948	769623	1
146190	661022	776774	0
146191	663638	776466	1
146192	663791	772299	1
146193	663830	772549	1
146194	663387	772670	1
146195	663287	772532	1
146196	663338	772530	1
146197	664119	773092	0
146198	664122	772678	1
146199	658247	774720	1
146200	658134	775155	1
146201	656692	774121	1
146202	656725	774043	1
146203	656714	774033	1
146204	664340	780066	1
146205	664780	781584	1
146206	664777	781561	1
146207	658988	773633	1
146208	658896	773911	1
146209	659047	773939	1
146210	659139	773790	1
146211	659126	774369	1
146212	658893	773655	1
146213	658962	773626	1
146214	658895	773623	1
146215	665092	777764	1
146216	664983	777781	0
146217	665113	777607	0
146218	656923	772811	1
146219	665298	778603	1
146220	665316	778586	0
146221	665471	778653	1
146222	665083	778709	1
146223	664764	778624	1
146224	662362	768698	1
146225	660882	772779	1
146226	660799	772816	1
146227	660949	772756	1
146228	660942	772736	1
146229	668446	787482	0
146230	662222	773708	1
146231	662414	766903	0
146232	662394	766905	0
146233	662423	766916	0
146234	661620	759811	1
146235	661425	759807	1
146236	661313	759861	1
146237	661434	760011	1
146238	661621	759887	1
146239	661715	759990	1
146240	661418	759875	1
146241	661307	760015	1
146242	661579	760001	1
146243	662223	759659	1
146244	662260	759606	1
146245	662283	759856	1
146246	662097	759865	1
146247	662046	759872	1
146248	662158	759854	1
146249	662217	759853	1
146250	662130	759791	0
146251	662287	759956	1
146252	662213	759960	1
146253	662142	759961	1
146254	662069	759962	1
146255	661996	759973	1
146256	662129	759731	1
146257	662216	760051	1
146258	662142	760053	1
146259	662287	760048	1
146260	662011	760152	1
146261	661999	760056	1
146262	662400	757432	1
146263	662445	757567	0
146264	662510	757480	0
146265	662614	757554	0
146266	663216	768759	1
146267	663276	768316	1
146268	663373	768377	0
146269	659875	772969	1
146270	659747	772510	1
146271	661401	777029	0
146272	660690	777228	1
146273	660137	774005	1
146274	660317	773964	1
146275	660274	773892	0
146276	660340	774047	0
146277	660350	774052	1
146278	660395	774124	1
146279	664325	774528	1
146280	662001	755243	1
146281	662028	755318	1
146282	662036	755341	1
146283	662092	755206	1
146284	662616	754774	1
146285	662113	754965	1
146286	661993	754927	1
146287	661976	754896	0
146288	661949	754877	1
146289	661249	754730	1
146290	671178	782137	1
146291	662432	758610	1
146292	662395	758564	1
146293	662451	758617	1
146294	662456	758570	0
146295	662518	758474	1
146296	662432	773129	0
146297	661943	773283	0
146298	664024	773774	1
146299	664512	774500	0
146300	664589	774461	1
146301	664572	774464	0
146302	657320	773237	1
146303	657355	773104	1
146304	657362	773427	1
146305	657367	773402	1
146306	657410	773437	1
146307	657404	773465	1
146308	657389	773453	1
146309	657359	773446	1
146310	657337	773162	0
146311	657403	773408	1
146312	660166	772404	1
146313	659946	772168	1
146314	662660	777415	1
146315	662561	777351	1
146316	662577	777392	1
146317	662809	777119	1
146318	662987	777458	0
146319	667781	778526	0
146320	665295	773940	0
146321	665351	773900	1
146322	662395	777256	1
146323	662452	777282	1
146324	662486	777297	1
146325	662474	777400	1
146326	661593	779148	1
146327	659344	776671	1
146328	661864	776738	1
146329	661587	776656	1
146330	661970	775185	0
146331	660259	775201	1
146332	662377	759646	1
146333	662494	758977	1
146334	662515	758960	1
146335	662374	759856	1
146336	662484	759682	0
146337	662385	759761	1
146338	662497	759547	0
146339	662445	759336	0
146340	662222	759442	1
146341	662368	759358	1
146342	662525	759278	1
146343	662534	759178	1
146344	662534	759165	1
146345	662421	759017	0
146346	662419	759114	0
146347	662495	759022	1
146348	662373	760000	1
146349	665885	777545	0
146350	664151	773184	1
146351	664178	773221	0
146352	664287	773113	0
146353	664345	773423	1
146354	664343	773363	0
146355	664337	773021	0
146356	671367	778599	1
146357	657688	771475	1
146358	665478	776293	0
146359	665860	779191	1
146360	667323	770870	1
146361	661286	756092	1
146362	661352	755820	1
146363	661357	755761	1
146364	661372	755930	1
146365	661375	755872	1
146366	661451	755817	1
146367	661234	756004	1
146368	661259	755813	1
146369	661299	755773	1
146370	661241	755904	1
146371	661176	755817	1
146372	658769	772506	1
146373	658829	772495	1
146374	658436	772422	1
146375	658442	772400	1
146376	658466	772369	1
146377	657888	772241	1
146378	657999	772170	1
146379	657890	772147	1
146380	657976	772153	1
146381	662064	777544	0
146382	661933	777567	0
146383	661966	777520	1
146384	661988	777443	0
146385	662978	770587	1
146386	663030	770573	1
146387	663234	770590	1
146388	663365	770606	1
146389	663296	770656	1
146390	661657	777042	0
146391	662858	776228	1
146392	662502	767918	1
146393	662360	768056	1
146394	662654	768043	0
146395	662378	768120	1
146396	663212	769760	1
146397	663115	769720	0
146398	663125	769748	0
146399	663072	769981	0
146400	663204	770009	1
146401	663123	769976	0
146402	663144	769943	0
146403	663323	769766	1
146404	663277	769772	1
146405	663015	769729	0
146406	663043	769676	1
146407	660581	775100	1
146408	660626	774880	1
146409	660539	774607	1
146410	660562	774695	1
146411	664593	773595	0
146412	663929	773641	0
146413	663900	773604	0
146414	662431	773678	0
146415	663520	773318	1
146416	663337	773097	0
146417	663752	773503	0
146418	663319	773453	1
146419	663599	773609	0
146420	662060	774851	0
146421	663390	774870	0
146422	663693	775227	0
146423	663888	775425	0
146424	663762	775304	0
146425	663923	775395	0
146426	663733	775033	0
146427	663522	773868	1
146428	663574	773843	1
146429	663466	774255	1
146430	663654	774217	1
146431	663146	773524	0
146432	663171	773473	0
146433	663134	775714	1
146434	663618	775742	1
146435	662748	775564	0
146436	663839	772896	1
146437	663911	772780	1
146438	663817	772796	1
146439	663590	772941	1
146440	663759	772877	1
146441	663753	772823	0
146442	663761	772929	1
146443	662532	773442	1
146444	662071	760054	1
146445	663624	774533	0
146446	664046	756659	0
146447	663972	756764	1
146448	664054	757014	1
146449	664029	759074	1
146450	664042	758970	1
146451	664099	758885	1
146452	664092	758870	1
146453	664089	758861	1
146454	663968	758973	0
146455	663950	758928	1
146456	663963	758988	1
146457	663601	757881	1
146458	663650	757882	1
146459	663912	773690	0
146460	663899	773719	1
146461	663131	775637	0
146462	663329	775319	0
146463	663458	775360	0
146464	662881	759756	1
146465	662921	759750	1
146466	663800	774877	1
146467	662295	773814	1
146468	671500	783252	1
146469	671512	783266	1
146470	669594	781273	1
146471	669597	781274	1
146472	669623	781284	1
146473	669601	781276	1
146474	669605	781277	1
146475	669608	781278	1
146476	669612	781280	1
146477	669616	781281	1
146478	669620	781283	1
146479	665281	776206	0
146480	664538	776045	1
146481	662435	758363	0
146482	664651	773758	0
146483	664645	773717	0
146484	664647	773739	0
146485	662497	759243	0
146486	670443	790718	1
146487	670460	790786	0
146488	670553	790784	0
146489	670482	790663	1
146490	670484	790647	0
146491	670507	790659	1
146492	670516	790612	0
146493	670261	790981	0
146494	670353	790821	0
146495	670908	790882	0
146496	670383	791089	1
146497	670426	791014	1
146498	670942	790883	0
146499	670894	790897	1
146500	669188	790873	1
146501	669304	790947	0
146502	668990	791102	0
146503	669120	791193	0
146504	671416	791564	0
146505	671588	791924	1
146506	671489	791888	1
146507	671422	791389	1
146508	670253	791242	0
146509	670267	791194	0
146510	670486	791613	1
146511	670393	791415	1
146512	670379	791255	0
146513	670594	791815	1
146514	670685	791902	1
146515	673148	789650	1
146516	672983	789489	0
146517	672982	789433	0
146518	672968	789447	0
146519	673140	789547	0
146520	673129	789538	0
146521	673118	789527	0
146522	673109	789516	0
146523	673099	789507	0
146524	673050	789461	0
146525	673040	789449	0
146526	672696	789335	1
146527	672653	789300	0
146528	672686	789210	1
146529	672703	789117	1
146530	672961	789168	1
146531	672982	789368	1
146532	673028	789439	0
146533	673342	789262	0
146534	673364	789287	0
146535	673376	789298	0
146536	673432	789282	0
146537	673841	789676	0
146538	673855	788905	1
146539	673782	789623	0
146540	673350	790237	1
146541	673392	790195	1
146542	673410	790177	1
146543	669809	791970	0
146544	669756	791922	1
146545	669658	791562	1
146546	669678	791480	0
146547	669642	791518	1
146548	669934	791332	0
146549	672645	790586	1
146550	672499	790699	0
146551	673864	790478	1
146552	673959	790391	1
146553	673887	790350	1
146554	673897	790297	1
146555	673860	790333	1
146556	673788	790397	1
146557	669673	790823	1
146558	671737	791763	0
146559	671737	791759	0
146560	672635	784175	1
146561	672354	783832	1
146562	673882	785596	0
146563	673885	788170	1
146564	673726	788086	1
146565	673904	788066	0
146566	673813	787823	0
146567	673912	787856	1
146568	673872	787954	0
146569	673769	787827	0
146570	673773	786501	0
146571	673899	786479	0
146572	673940	786779	0
146573	673799	784448	0
146574	673716	784524	0
146575	660925	774310	1
146576	660558	779046	0
146577	660535	778950	0
146578	660565	780049	0
146579	660522	780267	1
146580	661832	780202	1
146581	664082	774788	1
146582	664095	774786	1
146583	664096	774730	0
146584	664912	779925	0
146585	665417	780064	0
146586	662573	779935	0
146587	664790	776398	1
146588	664386	777000	0
146589	664363	776948	0
146590	661439	778501	1
146591	661620	765718	1
146592	656207	773010	1
146593	663148	780683	0
146594	662103	780814	0
146595	660587	778758	0
146596	658841	776752	0
146597	658725	777194	0
146598	658768	777024	0
146599	658743	777025	0
146600	658745	777012	0
146601	665235	778389	1
146602	665241	778287	1
146603	665114	778360	1
146604	652784	772345	1
146605	661194	778465	1
146606	658063	776615	0
146607	658129	776621	0
146608	654549	770779	0
146609	654548	770769	0
146610	660521	772242	0
146611	659136	777139	0
146612	662786	768797	1
146613	662787	768841	1
146614	662702	769158	0
146615	662706	769027	0
146616	662451	769590	0
146617	662796	769646	1
146618	660778	773501	0
146619	660870	773306	0
146620	660746	773532	0
146621	660550	774045	0
146622	660535	774001	0
146623	674144	777759	1
146624	666312	779754	0
146625	665922	779943	1
146626	672167	778318	0
146627	663219	781517	0
146628	667631	781623	0
146629	670518	784522	0
146630	670597	784576	0
146631	669243	785021	0
146632	669827	784772	0
146633	667935	786944	0
146634	667969	786980	0
146635	666780	785280	1
146636	670810	782608	0
146637	671986	783561	1
146638	670044	781668	1
146639	669998	781415	0
146640	669997	781424	0
146641	670512	781882	1
146642	670256	781720	0
146643	662395	776861	0
146644	662393	776840	0
146645	662512	776950	0
146646	662825	776703	0
146647	662810	777007	0
146648	660936	774394	0
146649	660929	774422	0
146650	664197	776445	0
[truncated: 5,021 more rows]
