# Supplementary material for: The effects of geographical distributions of buildings and roads on the spatiotemporal spread of canine rabies: An individual-based modeling study
Source: PLoS Negl Trop Dis. 2022 May 10;16(5):e0010397. doi: 10.1371/journal.pntd.0010397 (PMC9126089; doi:10.1371/journal.pntd.0010397)
Supplement: S2 Table — (XLSX) [file pntd.0010397.s010.xlsx]

## Sheet: G1
Building ID	Location (X)	Location (Y)	Road (0)Near (1)Far
1	725594	757100	1
2	724957	757452	1
3	724562	757730	1
4	722933	750623	1
5	722897	750662	0
6	722799	750531	1
7	722710	750308	1
8	725440	752641	1
9	726249	751545	1
10	726498	751540	1
11	726721	751424	1
12	726630	751584	1
13	726681	751610	1
14	727327	751313	0
15	727394	751330	0
16	727492	751501	1
17	727363	751643	1
18	725431	755314	0
19	726114	755099	1
20	727506	754327	1
21	727396	754190	0
22	726657	755091	0
23	717844	759625	1
24	717764	759805	1
25	717803	759804	0
26	717740	759795	1
27	717792	759733	0
28	717760	759698	1
29	717771	759721	0
30	717744	759628	1
31	717758	759620	1
32	717711	759616	1
33	717723	759570	1
34	717696	759544	1
35	717731	759537	0
36	717732	759553	0
37	717704	759484	0
38	717704	759371	0
39	717674	759361	1
40	717708	759356	1
41	717724	759363	0
42	717733	759352	0
43	717737	759339	0
44	717739	759390	0
45	717773	759425	1
46	717779	759437	1
47	717698	759418	0
48	717689	759422	0
49	717698	759436	0
50	717733	759452	1
51	717732	759474	0
52	717739	759496	0
53	717529	759543	1
54	717503	759512	1
55	717534	759462	1
56	716416	757676	1
57	716150	757520	0
58	716087	757897	0
59	716101	757922	0
60	717440	756966	0
61	717465	756974	1
62	717691	756820	1
63	717678	757161	1
64	717772	757217	1
65	717478	757287	0
66	717483	757892	1
67	717785	757327	1
68	717787	757313	1
69	717859	757300	1
70	717855	757190	1
71	716659	756737	1
72	716625	756788	1
73	716642	756820	0
74	716621	756845	1
75	716656	757112	1
76	716647	757156	1
77	716668	757133	1
78	716690	757127	1
79	716709	757127	1
80	716668	757147	1
81	716645	757326	1
82	716764	757335	1
83	716799	757296	1
84	716829	757297	0
85	716867	757263	0
86	716820	757214	0
87	716837	757156	0
88	716903	757156	1
89	716853	757123	1
90	716920	756987	1
91	716946	756944	1
92	716916	756746	1
93	716989	756594	1
94	716990	756907	1
95	717073	756901	0
96	717212	756915	0
97	717058	756948	1
98	717009	756967	1
99	717228	757003	1
100	717164	757198	1
101	717416	757224	1
102	717413	757053	0
103	717390	756917	0
104	717410	756989	0
105	717269	756866	1
106	717375	756810	1
107	717327	756733	0
108	717326	756751	1
109	717387	756748	0
110	718810	756563	1
111	718767	756466	1
112	718690	756503	1
113	723099	753776	1
114	723187	753680	1
115	723254	753663	0
116	723348	753634	0
117	723235	753628	0
118	723248	753624	0
119	723222	753699	1
120	727752	752888	1
121	727714	753230	0
122	727981	752282	1
123	720007	751509	1
124	720303	751235	1
125	720263	751194	1
126	720349	751217	0
127	720549	751255	1
128	720081	752179	1
129	718345	753987	1
130	715840	758307	0
131	715827	758330	0
132	715712	758342	1
133	715684	758350	0
134	715592	758365	0
135	715611	758364	0
136	715872	758374	1
137	715845	758358	0
138	715742	758375	0
139	715700	758401	1
140	715638	758427	1
141	715544	758661	0
142	715513	758498	1
143	715443	758572	0
144	715723	759003	1
145	715584	759031	1
146	715402	758045	0
147	715439	759237	1
148	715369	759141	1
149	714969	758563	0
150	714933	758509	1
151	715160	757888	1
152	715160	757858	1
153	712993	752119	1
154	713013	752239	1
155	713158	752121	1
156	713236	752132	0
157	713270	752112	0
158	713240	752075	0
159	713222	752052	0
160	713196	752062	1
161	713175	752060	1
162	713156	752182	1
163	713228	752181	0
164	713364	752122	0
165	713395	752126	1
166	713438	752110	0
167	713491	752105	0
168	713552	752114	0
169	713362	752075	0
170	713391	752070	1
171	713436	752058	1
172	713616	752100	0
173	713655	752115	0
174	713689	752073	1
175	713174	751911	1
176	713107	751976	1
177	713442	751988	1
178	713392	751961	0
179	713288	751795	1
180	713296	751795	1
181	713305	751794	1
182	713377	751803	1
183	713421	751637	1
184	720940	754534	0
185	721054	754439	0
186	711827	754462	0
187	711867	754436	0
188	711900	754412	0
189	711945	754303	1
190	711945	754312	1
191	711901	754363	0
192	711928	754343	0
193	711872	754388	0
194	711892	754329	1
195	711884	754338	1
196	711869	754339	1
197	711847	754396	0
198	711784	754405	1
199	713675	755468	1
200	713611	755479	1
201	713630	755459	0
202	713670	755447	0
203	712372	753759	0
204	712657	753572	0
205	712712	753534	1
206	712472	753431	1
207	712536	753465	1
208	712623	753378	0
209	712682	753288	1
210	712856	753188	1
211	712898	753192	1
212	713087	753283	0
213	712728	753118	0
214	712722	753081	0
215	713002	753245	1
216	713143	753204	1
217	713187	753236	0
218	713232	753313	1
219	713150	753514	0
220	713183	753551	0
221	713229	753451	0
222	713232	753393	1
223	713289	753386	1
224	713238	753338	1
225	713351	753264	1
226	713501	753470	0
227	713559	753486	0
228	713749	753325	0
229	713647	753332	1
230	713888	753548	1
231	713841	753550	1
232	713912	753439	1
233	713596	753302	0
234	712986	753297	0
235	713431	753287	1
236	713474	753515	0
237	713467	753483	0
238	713767	753514	1
239	713677	753431	0
240	713675	753379	0
241	713598	753363	1
242	713519	753343	0
243	713693	753267	1
244	713706	753334	0
245	713717	753332	1
246	713835	753348	1
247	713885	753350	1
248	713201	753200	0
249	713229	753144	0
250	713302	753113	1
251	713289	753048	1
252	713227	753032	1
253	713241	752868	0
254	713290	752844	0
255	713253	752781	1
256	713327	752794	1
257	713305	752770	1
258	713604	753171	1
259	713650	753085	0
260	713593	752846	0
261	713748	752882	0
262	713786	752892	1
263	714136	753241	1
264	714151	753199	1
265	714148	753184	1
266	713936	753367	0
267	713900	753411	0
268	712980	753051	1
269	718632	754951	1
270	718245	754851	1
271	718250	754818	1
272	718272	755094	0
273	718165	755168	1
274	718097	754890	0
275	718269	754958	0
276	718346	754965	0
277	718333	754893	1
278	718248	754907	0
279	718237	754907	0
280	718228	754903	0
281	718245	754886	1
282	717824	759306	1
283	718001	758867	1
284	717799	758923	0
285	717842	758758	1
286	717827	758717	0
287	717967	758618	1
288	717990	758596	1
289	717850	758573	0
290	717944	758540	0
291	717883	758539	0
292	717959	758400	1
293	717798	758769	0
294	717789	758831	0
295	718063	759165	1
296	718015	759050	0
297	718320	759199	1
298	718200	758786	1
299	718263	758605	0
300	718168	758538	0
301	718011	758524	0
302	718066	758488	1
303	718107	758506	0
304	718298	758163	0
305	718054	758514	0
306	716065	758444	1
307	715868	758230	0
308	714031	755338	0
309	714459	755185	1
310	715993	754500	0
311	715982	754506	0
312	715952	754509	0
313	715867	754501	0
314	715811	754423	1
315	715878	754449	0
316	715896	754487	0
317	715950	754489	0
318	715919	754467	1
319	715954	754466	0
320	715982	754460	0
321	715981	754448	0
322	715958	754440	0
323	715911	754425	0
324	715932	754426	1
325	715914	754403	0
326	715934	754388	0
327	715888	754415	0
328	715892	754391	0
329	715846	754370	1
330	715947	754295	0
331	715979	754263	0
332	715956	754171	0
333	715992	754152	1
334	715840	754404	1
335	715999	754427	1
336	715829	754330	1
337	715860	754340	1
338	716138	754087	1
339	716105	754163	0
340	716028	754256	1
341	716060	754265	0
342	716121	754213	1
343	716162	754245	1
344	716126	754260	1
345	716093	754277	0
346	716231	754275	0
347	716134	754323	0
348	716166	754343	0
349	716222	754345	0
350	716193	754347	0
351	716218	754324	1
352	716110	754357	1
353	716149	754384	1
354	716135	754373	1
355	716170	754376	0
356	716190	754375	0
357	716222	754367	0
358	716252	754375	0
359	716269	754375	0
360	716314	754386	0
361	716392	754418	0
362	716199	754487	1
363	716107	754304	0
364	716061	754544	1
365	716059	754556	1
366	716221	754556	0
367	716208	754551	0
368	716143	754561	0
369	716254	754595	0
370	716279	754653	0
371	716325	754643	0
372	716329	754679	0
373	716385	754664	0
374	716239	754341	0
375	716359	754407	0
376	716354	754753	0
377	716441	754745	0
378	716386	754828	0
379	716369	754830	0
380	716263	754899	0
381	716486	754417	1
382	715998	754560	0
383	715834	754235	0
384	716411	753564	1
385	716478	753813	1
386	716411	753847	0
387	716465	753922	0
388	716418	753884	0
389	716425	753893	0
390	716432	753913	0
391	716445	753940	0
392	716449	753957	0
393	716404	753993	0
394	716211	754028	0
395	716184	754014	1
396	720065	753744	0
397	720048	753690	0
398	720123	753578	0
399	719652	753634	0
400	717989	754705	0
401	717984	754741	0
402	717961	754729	0
403	717912	754758	0
404	717949	754776	0
405	717985	754780	0
406	717915	754788	0
407	717923	754819	0
408	717959	754699	0
409	717889	754770	0
410	717883	754775	0
411	717877	754782	0
412	718071	754568	1
413	717880	754591	1
414	717786	754612	1
415	717864	754581	1
416	717710	754767	1
417	717678	754781	1
418	717644	754793	1
419	717597	754812	1
420	717771	754856	0
421	717729	754885	0
422	717458	754988	0
423	717616	755006	0
424	717456	754758	0
425	717696	754514	1
426	717717	754542	0
427	717723	754549	0
428	717728	754566	0
429	717737	754580	0
430	717735	754607	1
431	717744	754602	1
432	715083	761033	1
433	715039	761070	1
434	715147	761015	1
435	715185	760995	1
436	715310	760856	1
437	715331	760915	0
438	715330	760890	1
439	715360	760867	1
440	715609	760751	1
441	715719	760676	1
442	715742	760669	1
443	715758	760616	1
444	715707	760602	1
445	715752	760577	1
446	715790	760570	1
447	715850	760615	1
448	715860	760610	1
449	715909	760575	1
450	715935	760554	1
451	716808	755332	1
452	716914	755581	0
453	716948	755556	0
454	716966	755550	1
455	717021	755496	1
456	716833	755404	0
457	716864	755384	0
458	716971	755284	1
459	716952	755313	1
460	717029	755417	0
461	716956	755382	0
462	717004	755369	0
463	716968	755374	0
464	716975	755351	0
465	717018	755428	0
466	716987	755396	0
467	717919	754902	0
468	717869	754962	0
469	717856	754833	0
470	717792	754917	0
471	717773	754906	0
472	717826	754844	0
473	717676	754974	0
474	717691	755040	0
475	717715	754990	0
476	717812	754995	0
477	717789	755028	0
478	717760	754962	0
479	717788	754974	1
480	717816	754975	0
481	717791	754999	1
482	717788	755015	0
483	717781	755089	1
484	717821	755029	0
485	717840	755010	0
486	717850	755004	0
487	717872	755000	0
488	717695	755147	0
489	717850	754986	0
490	717885	754990	0
491	717623	755054	0
492	717689	755097	0
493	721064	756078	1
494	720591	756099	0
495	716475	754661	1
496	716591	754810	0
497	716506	754663	1
498	716537	754619	0
499	716536	754674	1
500	716517	754713	1
501	716650	754701	0
502	716537	754688	0
503	716583	754699	0
504	716570	754658	0
505	716599	754667	0
506	716623	754732	1
507	716628	754606	0
508	716496	754429	1
509	716658	754421	0
510	716644	754464	0
511	716678	754504	1
512	716694	754490	1
513	716697	754454	0
514	716737	754521	1
515	716673	754561	0
516	716689	754556	0
517	716624	754578	0
518	716589	754580	0
519	716558	754585	0
520	716623	754377	0
521	716618	754270	1
522	716630	754305	1
523	716648	754340	1
524	716655	754347	1
525	716613	754338	1
526	716766	754632	1
527	716767	754618	1
528	716764	754605	1
529	716757	754577	0
530	716737	754576	0
531	716693	754579	0
532	716678	754584	0
533	716722	754291	0
534	716718	754278	0
535	716710	754265	0
536	716708	754256	0
537	716709	754315	1
538	716738	754325	0
539	716729	754360	0
540	716751	754406	1
541	716813	754431	0
542	716767	754449	1
543	716809	754478	0
544	716801	754521	1
545	716854	754523	0
546	716811	754532	1
547	716849	754554	1
548	716785	754475	1
549	716804	754389	0
550	716900	754510	1
551	716904	754524	0
552	717086	754503	1
553	717269	754665	0
554	717190	754613	0
555	717728	755897	1
556	717729	755838	1
557	717677	755794	0
558	717424	754987	0
559	717437	755028	0
560	717554	755280	0
561	717538	755296	1
562	717424	755183	0
563	717360	755196	0
564	717366	755189	0
565	717384	755199	1
566	717466	755106	0
567	717465	755191	0
568	717606	755078	1
569	717578	755091	0
570	717639	755150	1
571	717317	755232	0
572	713269	752688	1
573	713267	752654	1
574	713323	752694	1
575	713577	752725	1
576	713472	752658	1
577	713312	752605	0
578	713259	752537	1
579	713265	752470	0
580	713242	752342	1
581	713232	752301	1
582	713732	752603	1
583	713542	752258	1
584	713266	752518	0
585	713325	752680	1
586	713551	752600	1
587	713725	752202	0
588	713750	752239	1
589	713837	752308	1
590	713684	752120	1
591	713816	752216	1
592	713852	752233	1
593	713885	752248	0
594	713992	752258	1
595	714215	752706	1
596	714200	752694	1
597	714207	752668	1
598	714162	752647	1
599	714191	752641	0
600	714214	752432	0
601	714201	752430	1
602	714073	752349	1
603	714037	752349	1
604	714107	752294	1
605	714025	752261	1
606	714065	752262	1
607	714149	752382	0
608	714094	752429	1
609	714235	752442	0
610	714005	752260	1
611	713807	752271	1
612	713823	752277	1
613	713785	752257	0
614	718000	752272	0
615	718823	752533	0
616	718833	752560	0
617	718843	752612	0
618	718843	752692	1
619	718852	752706	0
620	718754	752060	1
621	718750	752108	1
622	718765	752357	0
623	718838	752587	0
624	718848	752680	0
625	719061	753165	1
626	714950	753196	1
627	715005	753193	1
628	715132	753174	0
629	714224	752753	1
630	714332	752508	0
631	714417	752634	0
632	714426	752613	0
633	714377	752530	1
634	714395	752539	1
635	714421	752490	1
636	714485	752573	0
637	715300	752676	1
638	715358	752629	1
639	715334	752642	1
640	715348	752642	1
641	715183	752968	1
642	715181	752872	1
643	715213	752834	1
644	715149	752789	0
645	715198	752800	1
646	715239	752783	1
647	715422	752676	0
648	715367	752698	1
649	715368	752723	1
650	715353	752709	1
651	715303	752788	1
652	715335	752753	1
653	715335	752857	1
654	715199	752729	1
655	715150	752653	0
656	715084	752773	1
657	714971	752751	0
658	715003	752985	1
659	714698	752751	1
660	714710	752728	1
661	714558	752628	0
662	714541	752568	0
663	714599	752603	0
664	714779	752705	1
665	714991	752710	0
666	714656	752643	0
667	715376	752242	1
668	715266	752209	0
669	723008	751016	1
670	723806	750457	0
671	723782	750627	0
672	723069	751150	0
673	716586	758665	0
674	716507	758737	0
675	716528	758836	0
676	716555	758837	0
677	716554	759034	1
678	716665	759004	1
679	716400	758948	1
680	716496	759163	1
681	716480	759189	1
682	716481	759203	1
683	716476	759222	0
684	716485	759220	0
685	716493	759227	0
686	716509	759211	1
687	716506	759164	1
688	716516	759167	1
689	716528	759163	1
690	716518	759207	1
691	716519	759224	0
692	716531	759224	0
693	716532	759209	1
694	716531	759199	1
695	716531	759181	1
696	716544	759227	0
697	716559	759227	0
698	716546	759204	1
699	716565	759195	1
700	716563	759206	1
701	716582	759204	1
702	716598	759204	1
703	716598	759168	1
704	716594	759223	0
705	716619	759202	1
706	716637	759184	1
707	716622	759216	1
708	716620	759225	0
709	716636	759227	0
710	716652	759212	1
711	716648	759230	0
712	716683	759227	0
713	716695	759238	0
714	716700	759208	1
715	716709	759234	0
716	716757	759230	1
717	716790	759203	1
718	716800	759210	1
719	716822	759236	1
720	716858	759239	1
721	716894	759258	0
722	716937	759313	1
723	716914	759366	1
724	716825	759301	1
725	716830	759277	0
726	716804	759291	1
727	716747	759270	0
728	716721	759305	0
729	716721	759316	0
730	716727	759329	1
731	716718	759338	0
732	716726	759357	1
733	716685	759337	0
734	716693	759306	0
735	716694	759280	0
736	716647	759256	0
737	716582	759259	0
738	716572	759273	0
739	716562	759258	0
740	716543	759252	0
741	716493	759244	0
742	716478	759311	1
743	716525	759337	1
744	716538	759290	0
745	716581	759301	0
746	716605	759298	0
747	716644	759303	0
748	716172	759251	0
749	716205	759241	0
750	716278	759192	0
751	716269	759200	0
752	716290	759192	0
753	716340	759154	1
754	716345	759194	1
755	716344	759207	0
756	716318	759206	0
757	716321	759193	1
758	716373	759187	1
759	716410	759195	1
760	716396	759183	1
761	716399	759172	1
762	716385	759267	1
763	716371	759233	0
764	716384	759234	0
765	716359	759239	0
766	716350	759248	1
767	716297	759226	0
768	716269	759225	0
769	716241	759222	0
770	716269	759245	1
771	716287	759250	1
772	716286	759239	1
773	716279	759286	1
774	716271	759301	1
775	716305	759317	1
776	716232	759332	1
777	716712	759458	1
778	716740	759431	1
779	715902	759299	1
780	719326	758099	0
781	719625	757350	1
782	719210	757739	1
783	717806	758659	0
784	717824	758572	0
785	717751	758489	1
786	717719	758466	0
787	717736	758333	1
788	717474	758079	1
789	717480	758170	1
790	717746	758624	0
791	717773	758676	0
792	717793	758707	0
793	717785	758721	1
794	717786	758772	1
795	717728	758971	1
796	717071	759248	1
797	717062	759194	1
798	717041	759182	1
799	717026	759175	1
800	717081	759164	1
801	717091	759174	1
802	717167	759281	0
803	717540	759393	1
804	717466	759392	1
805	717484	759488	1
806	717481	759457	1
807	717435	759523	1
808	717428	759458	1
809	717398	759448	0
810	717321	759446	0
811	717332	759525	1
812	715312	756409	1
813	715307	756438	0
814	715362	756491	1
815	715406	756327	1
816	715394	756335	1
817	715468	756279	1
818	715561	756282	1
819	715596	756269	1
820	715792	756312	1
821	715898	756386	1
822	715887	756408	1
823	715889	756418	1
824	715971	756464	1
825	715956	756463	1
826	716006	756436	1
827	715954	756426	1
828	715997	756415	1
829	715979	756395	1
830	715963	756387	1
831	715962	756399	1
832	715857	756304	1
833	715903	756263	1
834	715981	756302	0
835	716036	756344	0
836	716029	756243	1
837	716159	756211	1
838	716207	756435	1
839	713954	755657	0
840	713821	755684	0
841	713930	755566	0
842	714096	755605	0
843	714161	755527	1
844	714139	755524	1
845	714040	755380	1
846	714683	755583	1
847	716099	755972	0
848	716076	755996	0
849	716023	756015	0
850	716412	757317	1
851	716538	757131	1
852	716560	757133	1
853	714522	756750	1
854	714714	756608	1
855	714729	756503	1
856	714961	756628	1
857	714785	756731	1
858	715121	756802	1
859	715194	756637	1
860	715249	756627	0
861	715265	756725	1
862	715297	756941	1
863	715292	756955	1
864	715732	756790	1
865	715774	756886	1
866	715779	756917	1
867	715763	756929	0
868	715751	756922	1
869	715749	756934	0
870	715988	756973	0
871	716148	757022	0
872	716185	757044	0
873	716142	756973	1
874	716120	757093	1
875	716142	757259	0
876	716086	757238	1
877	716181	757267	0
878	716113	757421	1
879	716340	757080	1
880	716428	754873	0
881	716289	754976	0
882	716264	755013	0
883	716306	755075	0
884	716466	755587	1
885	716498	755606	1
886	716439	755612	1
887	716337	755664	1
888	716764	755470	0
889	716731	755491	1
890	716805	755425	0
891	716917	755049	0
892	717289	754957	1
893	716989	755273	1
894	717355	754998	0
895	717304	755107	0
896	717277	755152	1
897	717176	755261	1
898	717195	755291	0
899	717174	755302	0
900	717159	755312	0
901	717151	755305	1
902	717142	755386	0
903	717240	755290	0
904	717239	755307	1
905	717219	755311	0
906	717202	755320	0
907	716278	755813	1
908	716875	755701	0
909	716833	755659	0
910	716851	755637	0
911	716802	755688	1
912	716867	755584	0
913	716884	755606	0
914	715915	752791	1
915	715864	752394	0
916	715737	752134	1
917	715720	752116	1
918	715709	752101	1
919	715621	752310	0
920	715592	752297	1
921	715696	752087	1
922	715578	752275	1
923	716049	752595	0
924	716067	752586	0
925	716087	752576	0
926	716102	752567	0
927	716115	752562	0
928	716130	752555	0
929	716110	752538	0
930	716129	752530	0
931	716151	752506	1
932	716115	752517	1
933	716097	752526	0
934	716166	753261	1
935	716183	753305	1
936	716256	753306	1
937	716207	753355	1
938	716316	753430	0
939	716234	753437	0
940	716171	753469	0
941	716225	753243	1
942	716190	753327	1
943	715679	753507	0
944	716457	739159	1
945	716545	739123	1
946	716510	739009	1
947	716528	738956	1
948	716557	738696	1
949	716527	738728	1
950	716629	738661	1
951	716632	738647	1
952	716669	738564	1
953	716840	738305	1
954	716893	738781	0
955	716912	738787	0
956	716886	738792	0
957	716670	738896	1
958	716732	739024	0
959	716719	739027	0
960	716624	739013	0
961	716600	739010	0
962	716577	739010	0
963	716586	738994	1
964	716568	739030	0
965	716673	739066	0
966	716682	739060	0
967	716699	739068	0
968	716718	739066	0
969	716739	739076	1
970	716761	739060	0
971	716777	739108	1
972	716815	739048	0
973	716804	739047	0
974	716785	739055	0
975	716778	739053	0
976	716934	738819	0
977	717027	738824	0
978	717035	738842	0
979	717027	738855	0
980	716971	738937	1
981	717027	738936	0
982	717020	738969	1
983	717007	739015	0
984	717039	739046	0
985	717001	739052	0
986	717135	739028	1
987	717165	739032	0
988	717077	738988	0
989	717149	738937	0
990	717147	738912	0
991	717027	739050	0
992	717114	738821	0
993	717096	738823	0
994	717070	738829	0
995	717242	739122	1
996	717333	739060	0
997	717295	739024	0
998	717194	738992	0
999	717247	738936	1
1000	717182	738914	0
1001	717233	738916	1
1002	717276	738936	0
1003	717260	738872	0
1004	717207	738827	0
1005	717182	738823	0
1006	717343	738958	1
1007	717350	738873	1
1008	717296	738852	1
1009	717301	738893	0
1010	717328	738821	0
1011	717284	738821	0
1012	717352	738784	0
1013	717277	738795	0
1014	717231	738795	0
1015	717251	738791	0
1016	717335	738721	1
1017	717419	738698	1
1018	717409	738732	1
1019	717374	738763	0
1020	712832	734442	0
1021	713029	734501	0
1022	713208	734048	0
1023	713170	734071	0
1024	713114	734116	0
1025	713002	734222	0
1026	713151	734710	1
1027	713848	734587	1
1028	725514	757515	1
1029	711943	756999	0
1030	712199	756461	0
1031	712191	756489	0
1032	712188	756519	0
1033	712173	756544	1
1034	712235	756277	0
1035	712241	756299	0
1036	712238	756553	1
1037	712173	756591	0
1038	712165	756615	0
1039	712154	756676	0
1040	712142	756712	0
1041	712192	756719	1
1042	712089	756727	1
1043	712131	756764	0
1044	712167	756772	0
1045	712116	756803	1
1046	712029	756945	0
1047	712009	756956	1
1048	712370	756568	1
1049	712424	756611	1
1050	712270	755934	1
1051	712333	755794	0
1052	712328	755743	1
1053	712326	755730	1
1054	712342	755720	1
1055	712340	755704	1
1056	712336	755673	1
1057	712332	755642	1
1058	712354	755635	1
1059	712369	755568	0
1060	712424	755560	1
1061	712425	755524	1
1062	712383	755486	0
1063	712378	755473	1
1064	712414	755431	0
1065	712363	755388	0
1066	712336	755344	1
1067	712404	755379	0
1068	712605	755613	0
1069	712693	755614	1
1070	712654	755578	1
1071	712653	755562	1
1072	712693	755527	1
1073	712824	755579	0
1074	712562	755267	1
1075	712589	755319	0
1076	716484	760064	1
1077	716969	759841	1
1078	717252	759819	1
1079	717052	759912	1
1080	717055	759926	1
1081	717454	759810	0
1082	717431	759575	1
1083	717440	759590	1
1084	717317	759641	0
1085	717482	759718	0
1086	717439	759762	1
1087	717443	759789	0
1088	717406	759820	0
1089	717400	759817	0
1090	717327	759813	0
1091	717341	759845	0
1092	717343	759860	0
1093	717305	759888	0
1094	715448	753325	0
1095	715823	753190	1
1096	715858	753221	0
1097	715854	753271	0
1098	715847	753245	1
1099	715889	753196	0
1100	715918	753196	0
1101	715966	753213	0
1102	715972	753202	0
1103	715911	753112	1
1104	715964	753030	1
1105	715964	753049	1
1106	715980	753058	1
1107	715987	753073	1
1108	715924	752908	0
1109	716012	752938	1
1110	716034	752967	1
1111	716021	753029	0
1112	716010	753035	1
1113	716116	752967	1
1114	716117	752997	1
1115	716021	753198	0
1116	716002	753073	1
1117	716178	753078	1
1118	716054	753121	1
1119	716046	753063	0
1120	716023	753111	1
1121	716093	753160	1
1122	716192	753147	1
1123	716202	753171	1
1124	716193	753185	1
1125	716203	753197	1
1126	716211	753203	1
1127	716145	753228	1
1128	716125	753182	0
1129	717141	752778	1
1130	715936	753235	0
1131	715948	753240	0
1132	715972	753243	0
1133	713527	752067	0
1134	717975	754718	0
1135	717905	754796	0
1136	717905	754782	0
1137	717935	754798	0
1138	717938	754799	0
1139	717910	754824	0
1140	717869	754813	0
1141	717820	754793	0
1142	717705	754901	0
1143	717507	754923	0
1144	717901	754872	0
1145	717897	754871	0
1146	717941	754860	0
1147	717932	754860	0
1148	717892	754841	0
1149	717900	754843	0
1150	717887	754841	0
1151	717920	754849	0
1152	717923	754850	0
1153	717926	754851	0
1154	717882	754957	0
1155	717885	754958	0
1156	717888	754959	0
1157	717890	754960	0
1158	717834	754948	0
1159	717836	754941	0
1160	717835	754945	0
1161	717813	754962	0
1162	717809	754961	0
1163	717805	755048	0
1164	717802	755050	0
1165	716744	754394	0
1166	716836	754583	1
1167	716835	754579	1
1168	717438	755065	0
1169	717429	755054	0
1170	717432	755058	0
1171	717435	755062	0
1172	717420	755103	0
1173	717342	755169	0
1174	717236	755500	0
1175	717239	755514	0
1176	717238	755510	0
1177	717237	755505	0
1178	717485	755277	0
1179	717474	755283	0
1180	717481	755279	0
1181	717478	755281	0
1182	717465	755245	0
1183	717462	755240	0
1184	717459	755235	0
1185	717456	755230	0
1186	717452	755226	0
1187	717448	755222	0
1188	717487	755093	0
1189	717483	755095	0
1190	717434	755133	0
1191	717439	755126	0
1192	716723	759239	0
1193	716718	759239	0
1194	716356	759419	1
1195	716398	759463	1
1196	716396	759456	1
1197	716499	759435	1
1198	716502	759432	1
1199	716497	759444	1
1200	715867	756292	0
1201	715855	756288	0
1202	715863	756290	0
1203	715859	756289	0
1204	717180	755147	0
1205	717332	755021	0
1206	717335	755019	0
1207	717338	755016	0
1208	717288	755220	0
1209	717285	755223	0
1210	717216	755512	0
1211	717211	755513	0
1212	717162	755359	0
1213	717159	755360	0
1214	717164	755449	0
1215	717168	755447	0
1216	716819	755662	0
1217	716805	755671	0
1218	716808	755669	0
1219	716812	755667	0
1220	716815	755664	0
1221	716834	755645	0
1222	716837	755643	0
1223	716786	755693	0
1224	716782	755695	0
1225	716057	752869	1
1226	716045	752843	1
1227	716047	752846	1
1228	716056	752865	1
1229	698526	748009	1
1230	700132	751873	1
1231	698984	749890	1
1232	699608	749802	1
1233	698310	749673	1
1234	699961	749453	1
1235	699778	749291	1
1236	699627	749073	1
1237	699513	748929	1
1238	699596	749363	1
1239	698108	749472	1
1240	698066	751948	1
1241	699645	751938	1
1242	699205	751862	1
1243	698461	751854	1
1244	699263	751764	1
1245	699178	751754	1
1246	699176	751746	1
1247	699190	751737	1
1248	699369	751783	1
1249	699916	751672	1
1250	699911	751657	1
1251	699502	751612	1
1252	699609	751610	1
1253	698790	751281	1
1254	699198	751178	1
1255	698285	751184	1
1256	699845	751036	1
1257	699421	750831	1
1258	699346	750868	1
1259	698886	750831	1
1260	698091	750777	1
1261	698100	750780	0
1262	698115	750750	0
1263	698102	750768	0
1264	698291	750499	0
1265	698231	750257	1
1266	698480	751528	1
1267	699663	750910	1
1268	698468	750695	1
1269	698188	750698	1
1270	698212	750655	0
1271	698227	750664	1
1272	698190	750710	1
1273	698967	750246	1
1274	699359	750228	1
1275	700166	749721	1
1276	700198	749726	1
1277	700124	749770	1
1278	700536	748885	1
1279	700587	748599	1
1280	700020	748453	1
1281	700368	748147	1
1282	700914	751325	1
1283	700678	751095	1
1284	701459	750440	1
1285	701379	750450	1
1286	699233	748629	1
1287	699878	748251	1
1288	699868	748248	1
1289	699818	748270	1
1290	699785	748091	1
1291	699470	747911	1
1292	699897	747950	1
1293	698303	747620	1
1294	698261	747659	1
1295	698582	747441	1
1296	699691	745930	1
1297	699996	745834	1
1298	699978	745799	1
1299	699957	745800	0
1300	699921	745805	0
1301	699831	745813	1
1302	699870	745834	0
1303	699868	745793	0
1304	699859	745798	0
1305	699883	745791	0
1306	699904	745781	0
1307	699967	745781	0
1308	699912	745748	0
1309	699927	745762	0
1310	699932	745741	1
1311	699963	745743	0
1312	699981	745732	0
1313	699920	745722	1
1314	699909	745731	0
1315	699860	745752	1
1316	699846	745741	0
1317	699821	745753	0
1318	699817	745735	0
1319	699851	745707	0
1320	699842	745695	1
1321	699866	745695	0
1322	699882	745695	0
1323	699895	745688	0
1324	699875	745697	0
1325	699912	745648	0
1326	699939	745658	1
1327	699882	745661	0
1328	699856	745666	0
1329	699848	745637	0
1330	699820	745652	0
1331	699820	745642	0
1332	699815	745635	1
1333	699810	745611	1
1334	699867	745645	0
1335	699881	745636	0
1336	699876	745628	0
1337	699897	745624	0
1338	699966	745631	0
1339	699987	745643	0
1340	699995	745650	0
1341	699983	745624	0
1342	699912	745577	1
1343	699772	745569	1
1344	699860	745426	1
1345	699798	745905	1
1346	699751	745668	1
1347	699331	745691	1
1348	699815	745244	1
1349	699705	745924	1
1350	699943	745798	0
1351	699591	745384	1
1352	699098	747123	1
1353	699297	747099	1
1354	699185	746161	1
1355	699604	746010	1
1356	699272	746068	1
1357	699271	746784	1
1358	701074	749323	1
1359	701966	749732	1
1360	701967	749717	1
1361	701912	749311	1
1362	701669	750508	1
1363	701767	750398	1
1364	701829	750643	1
1365	701730	750678	1
1366	701755	750817	1
1367	701597	748985	1
1368	701719	748781	1
1369	701580	748808	1
1370	701237	748689	1
1371	700945	748691	1
1372	701548	748677	1
1373	701859	748492	1
1374	701915	748478	1
1375	701793	748549	1
1376	701853	748509	1
1377	701385	748419	1
1378	701395	748404	1
1379	701269	748130	1
1380	700619	748067	1
1381	701587	748928	1
1382	701913	748954	1
1383	701911	748772	1
1384	701405	748479	1
1385	701145	748088	1
1386	699668	767217	1
1387	699687	767225	1
1388	699667	767206	1
1389	699588	767203	1
1390	699597	767195	1
1391	699580	767192	1
1392	699610	767192	1
1393	699632	767192	1
1394	699702	768041	1
1395	699843	768058	1
1396	699830	768046	1
1397	699829	768086	1
1398	699851	768073	1
1399	699839	768070	1
1400	699859	768077	1
1401	699891	768038	1
1402	699877	768038	1
1403	699900	768086	1
1404	699943	768071	1
1405	699888	768083	1
1406	699827	768150	1
1407	700108	767754	1
1408	700125	767739	1
1409	700152	767711	1
1410	700159	767708	1
1411	700132	767716	1
1412	700141	767712	1
1413	700141	767660	1
1414	700126	767684	1
1415	700104	767662	1
1416	700120	767667	1
1417	700181	767668	1
1418	700171	767674	1
1419	700213	767658	1
1420	700205	767641	1
1421	700211	767627	1
1422	700082	767789	1
1423	700093	767778	1
1424	700080	767896	1
1425	700018	767938	1
1426	700006	767940	1
1427	700015	767894	1
1428	700009	767702	1
1429	700090	767679	1
1430	700251	767713	1
1431	700241	767661	1
1432	700239	767630	1
1433	700237	767613	1
1434	700243	767604	1
1435	700218	767690	1
1436	700175	767691	1
1437	700182	767690	1
1438	700188	767688	1
1439	700201	767582	1
1440	700197	767541	1
1441	700212	767523	1
1442	700215	767505	1
1443	700189	767442	1
1444	700177	767429	1
1445	700231	767597	1
1446	700238	767578	1
1447	700184	767564	1
1448	700176	767548	1
1449	700195	767576	1
1450	700203	767567	1
1451	700227	767702	1
1452	700191	767703	1
1453	700210	767712	1
1454	700223	767712	1
1455	700227	767720	1
1456	700247	767676	1
1457	700237	767721	1
1458	700230	767709	1
1459	700200	767701	1
1460	700192	767651	1
1461	700247	767685	1
1462	700187	767481	1
1463	700001	767906	1
1464	700128	767752	1
1465	700134	767736	1
1466	699700	767929	1
1467	699787	768001	1
1468	699821	767974	1
1469	699822	767965	1
1470	699844	767960	1
1471	699835	767940	1
1472	699808	767924	1
1473	699797	767928	1
1474	699867	767953	1
1475	699853	767913	1
1476	699836	767916	1
1477	699823	767887	1
1478	699897	767926	1
1479	699916	767891	1
1480	699916	767901	1
1481	699867	767866	1
1482	699909	767851	1
1483	699957	767896	1
1484	699978	767892	1
1485	699989	767870	1
1486	699981	767869	1
1487	699940	767862	1
1488	699937	767869	1
1489	699967	767864	1
1490	699961	767845	1
1491	699880	767859	1
1492	699879	767726	1
1493	699946	767647	1
1494	699695	767970	1
1495	699955	767643	1
1496	700220	767475	1
1497	700215	767463	1
1498	700232	767453	1
1499	700223	767503	1
1500	700357	767453	1
1501	700346	767460	1
1502	701168	768009	1
1503	700980	767922	1
1504	701149	767948	1
1505	700838	767535	1
1506	700931	767525	1
1507	701249	767591	1
1508	700267	767711	1
1509	700277	767701	1
1510	700272	767673	1
1511	700263	767673	1
1512	700825	768098	1
1513	700924	768070	1
1514	700282	767673	1
1515	700292	767677	1
1516	700299	767675	1
1517	700300	767686	1
1518	700324	767674	1
1519	700339	767671	1
1520	700349	767670	1
1521	700355	767668	1
1522	700271	767642	1
1523	700295	767465	1
1524	700348	767489	1
1525	700321	767490	1
1526	700324	767507	1
1527	700321	767517	1
1528	700332	767517	1
1529	700332	767499	1
1530	700359	767501	1
1531	700255	767603	1
1532	700261	767574	1
1533	700306	767553	1
1534	700328	767539	1
1535	700329	767558	1
1536	700265	767453	1
1537	700261	767463	1
1538	700261	767474	1
1539	700271	767472	1
1540	700353	767513	1
1541	700357	767705	1
1542	700306	767614	1
1543	700353	767847	1
1544	700304	767643	1
1545	700437	767618	1
1546	700301	767623	1
1547	700288	767571	1
1548	701380	768007	1
1549	701603	768119	1
1550	701499	768098	1
1551	701531	768020	1
1552	701517	768029	1
1553	701494	768036	1
1554	701470	768033	1
1555	701512	768016	1
1556	701504	768019	1
1557	701475	768012	1
1558	701436	767808	1
1559	701447	767794	1
1560	701468	767819	1
1561	701431	767928	1
1562	701444	767974	1
1563	701457	767971	1
1564	701467	767785	1
1565	701423	767916	1
1566	701441	767943	1
1567	701434	767955	1
1568	701467	767841	1
1569	698462	745947	1
1570	698380	747112	1
1571	698291	746124	1
1572	698812	745919	1
1573	698793	745958	1
1574	698309	745484	1
1575	698541	745078	1
1576	698761	745107	1
1577	698776	745043	1
1578	699175	745047	1
1579	698529	744874	1
1580	699420	744650	1
1581	699411	744652	1
1582	698680	744507	0
1583	698682	744515	0
1584	698687	744520	0
1585	698744	744522	1
1586	698736	744460	0
1587	698696	744482	0
1588	698643	744479	0
1589	698661	744470	0
1590	698654	744466	0
1591	698653	744474	0
1592	698646	744490	0
1593	698650	744495	0
1594	698598	744404	1
1595	698766	744358	1
1596	698773	744358	1
1597	698806	744333	1
1598	698808	744342	1
1599	698995	744548	1
1600	698968	744463	1
1601	698977	744401	1
1602	698988	744378	1
1603	698972	744389	1
1604	698969	744369	1
1605	698890	744413	1
1606	698898	744401	1
1607	698898	744385	0
1608	698943	744362	0
1609	698965	744357	0
1610	698948	744331	0
1611	698882	744355	0
1612	698994	744325	0
1613	699013	744328	1
1614	699053	744321	1
1615	699020	744308	0
1616	699037	744305	1
1617	699054	744187	0
1618	699131	744055	0
1619	699284	744310	1
1620	699120	744349	1
1621	699104	744415	1
1622	699164	744397	1
1623	699184	744396	1
1624	699148	744402	1
1625	699163	744409	1
1626	699212	744466	1
1627	699234	744476	1
1628	699143	744428	1
1629	699232	744421	1
1630	698949	744212	1
1631	698543	744859	0
1632	698757	744421	0
1633	698562	744439	1
1634	699222	744106	1
1635	698792	745975	1
1636	698851	745637	1
1637	698671	746142	1
1638	699433	745357	1
1639	698072	745874	1
1640	698076	745849	1
1641	698243	745562	1
1642	698105	745373	0
1643	698043	745376	0
1644	698018	745377	0
1645	698008	745387	1
1646	698007	745381	0
1647	698299	745409	1
1648	698263	745438	1
1649	698004	744556	0
1650	698036	744552	1
1651	698017	744545	0
1652	698143	744506	0
1653	698160	744507	0
1654	698175	744510	0
1655	698207	744512	0
1656	698224	744494	1
1657	698248	744524	0
1658	698251	744532	0
1659	698275	744574	0
1660	698304	744552	0
1661	698295	744557	0
1662	698274	744547	0
1663	698241	744584	1
1664	698237	744582	1
1665	698264	744586	1
1666	698323	744589	0
1667	698310	744590	0
1668	698355	744595	1
1669	698364	744582	0
1670	698422	744571	0
1671	698410	744579	0
1672	698383	744542	0
1673	698391	744549	0
1674	698409	744544	0
1675	698428	744542	0
1676	698442	744538	0
1677	698459	744573	1
1678	698480	744563	0
1679	698491	744480	1
1680	698493	744469	1
1681	698420	744455	1
1682	698238	744501	1
1683	698272	744482	1
1684	698415	744366	1
1685	698466	744566	0
1686	698001	756003	1
1687	698203	756397	1
1688	698175	756398	1
1689	698101	756377	0
1690	698075	756302	1
1691	698112	756372	1
1692	698397	769819	1
1693	698436	769792	1
1694	698444	769782	1
1695	698471	769771	1
1696	698495	769761	1
1697	698507	769765	1
1698	698446	769744	1
1699	698493	769683	1
1700	698526	769673	1
1701	698523	769692	1
1702	698542	769723	1
1703	698592	769594	1
1704	698600	769609	1
1705	698569	769631	1
1706	698552	769679	1
1707	698532	769694	1
1708	698472	769725	1
1709	698503	769787	1
1710	700030	769039	1
1711	700041	769021	1
1712	700048	769020	1
1713	700053	769017	1
1714	700057	769023	1
1715	700060	769016	1
1716	700078	769051	1
1717	700093	769045	1
1718	700106	769037	1
1719	700121	769031	1
1720	700024	768989	1
1721	700049	768975	1
1722	700108	768965	1
1723	700110	768939	1
1724	700162	768875	1
1725	700176	768882	1
1726	700180	768868	1
1727	700220	768808	1
1728	700278	768803	1
1729	700304	768826	1
1730	700302	768814	1
1731	700324	768803	1
1732	700337	768809	1
1733	700327	768779	1
1734	700337	768771	1
1735	700270	768904	1
1736	700289	768874	1
1737	700284	768864	1
1738	700341	768864	1
1739	700366	768867	1
1740	700363	768857	1
1741	700369	768886	1
1742	700383	768870	1
1743	700396	768854	1
1744	700393	768837	1
1745	700413	768834	1
1746	700407	768887	1
1747	700421	768888	1
1748	700415	768857	1
1749	700427	768867	1
1750	700446	768861	1
1751	700458	768887	1
1752	700466	768908	1
1753	700475	768904	1
1754	700476	768909	1
1755	700486	768904	1
1756	700521	768906	1
1757	700523	768911	1
1758	700531	768909	1
1759	700530	768903	1
1760	700491	768916	1
1761	700505	768913	1
1762	700501	768901	1
1763	700434	768844	1
1764	700434	768832	1
1765	700452	768828	1
1766	700449	768773	1
1767	700428	768756	1
1768	700365	768743	1
1769	700393	768760	1
1770	700388	768776	1
1771	700406	768759	1
1772	700436	768751	1
1773	700450	768781	1
1774	700410	768800	1
1775	700495	768836	1
1776	700501	768834	1
1777	700512	768823	1
1778	700493	768826	1
1779	700497	768820	1
1780	700509	768810	1
1781	700492	768814	1
1782	700479	768805	1
1783	700615	768773	1
1784	700625	768766	1
1785	700591	768705	1
1786	700467	768729	1
1787	700470	768737	1
1788	700476	768735	1
1789	700481	768727	1
1790	700499	768731	1
1791	700509	768726	1
1792	700526	768725	1
1793	700641	768706	1
1794	700660	768701	1
1795	700667	768708	1
1796	700680	768698	1
1797	700680	768703	1
1798	700341	768721	1
1799	700296	768676	1
1800	700258	768682	1
1801	700226	768690	1
1802	700195	768699	1
1803	700203	768739	1
1804	700203	768725	1
1805	700183	768418	1
1806	700207	768553	1
1807	700207	768650	1
1808	700212	768648	1
1809	700214	768657	1
1810	700243	768646	1
1811	700253	768652	1
1812	700282	768663	1
1813	700281	768640	1
1814	700252	768627	1
1815	700273	768615	1
1816	700378	768645	1
1817	700390	768674	1
1818	700400	768715	1
1819	700410	768710	1
1820	700410	768687	1
1821	700420	768682	1
1822	700438	768678	1
1823	700455	768675	1
1824	700440	768665	1
1825	700447	768675	1
1826	700435	768652	1
1827	700534	768675	1
1828	700528	768660	1
1829	700735	768655	1
1830	700492	768704	1
1831	700494	768607	1
1832	700520	768590	1
1833	700542	768581	1
1834	700580	768642	1
1835	700573	768632	1
1836	700587	768677	1
1837	700598	768670	1
1838	700603	768657	1
1839	700616	768662	1
1840	700632	768657	1
1841	700645	768635	1
1842	700638	768638	1
1843	700611	768632	1
1844	700619	768628	1
1845	700592	768576	1
1846	700619	768565	1
1847	700622	768606	1
1848	700631	768602	1
1849	700646	768595	1
1850	700675	768576	1
1851	700696	768583	1
1852	700699	768596	1
1853	700698	768615	1
1854	700683	768643	1
1855	700697	768637	1
1856	700708	768621	1
1857	700711	768631	1
1858	700719	768624	1
1859	700723	768632	1
1860	700713	768607	1
1861	700715	768600	1
1862	700735	768625	1
1863	700733	768614	1
1864	700747	768605	1
1865	700749	768619	1
1866	700724	768586	1
1867	700733	768580	1
1868	700759	768574	1
1869	700756	768564	1
1870	700494	768478	1
1871	700650	768552	1
1872	700657	768548	1
1873	700664	768542	1
1874	700691	768537	1
1875	700680	768539	1
1876	700672	768544	1
1877	700775	768531	1
1878	700783	768526	1
1879	700759	768510	1
1880	700769	768509	1
1881	700779	768496	1
1882	700822	768493	1
1883	700850	768154	1
1884	700841	768440	1
1885	700826	768443	1
1886	700809	768398	1
1887	700788	768402	1
1888	700796	768393	1
1889	700808	768443	1
1890	700804	768450	1
1891	700789	768454	1
1892	700775	768454	1
1893	700760	768448	1
1894	700766	768443	1
1895	700753	768464	1
1896	700750	768453	1
1897	700729	768459	1
1898	700731	768445	1
1899	700710	768463	1
1900	700070	768624	1
1901	700054	768583	1
1902	700837	768431	1
1903	700670	768596	1
1904	698556	769726	1
1905	698579	769707	1
1906	698583	769715	1
1907	698596	769713	1
1908	698592	769705	1
1909	698611	769701	1
1910	698618	769691	1
1911	698631	769686	1
1912	698626	769681	1
1913	698651	769684	1
1914	698669	769665	1
1915	698680	769639	1
1916	698693	769649	1
1917	698707	769642	1
1918	698723	769627	1
1919	698755	769614	1
1920	698781	769628	1
1921	698774	769635	1
1922	698706	769597	1
1923	698687	769604	1
1924	698668	769615	1
1925	698653	769625	1
1926	698644	769640	1
1927	698726	769585	1
1928	698695	769536	1
1929	698679	769559	1
1930	698671	769571	1
1931	698661	769565	1
1932	698648	769575	1
1933	698621	769583	1
1934	698614	769642	1
1935	698591	769654	1
1936	698722	769471	1
1937	699664	769227	1
1938	699690	769225	1
1939	699514	769045	1
1940	699991	769052	1
1941	699979	769032	1
1942	699969	769026	1
1943	699985	769021	1
1944	699997	769039	1
1945	699960	768977	1
1946	699512	768963	1
1947	699530	768963	1
1948	699989	768520	1
1949	699996	768528	1
1950	698485	769895	1
1951	698533	769843	1
1952	698736	769523	1
1953	698725	769515	1
1954	699421	769136	1
1955	699962	768937	1
1956	699952	768935	1
1957	699961	768931	1
1958	699983	768918	1
1959	699982	768930	1
1960	699995	768924	1
1961	700067	768234	1
1962	700091	768226	1
1963	700455	768221	1
1964	700234	768270	1
1965	700235	768277	1
1966	700113	768219	1
1967	700031	768356	1
1968	699985	768386	1
1969	699845	768440	1
1970	699948	768291	1
1971	699933	768299	1
1972	699713	768491	1
1973	699735	768516	1
1974	698700	769434	1
1975	698714	769416	1
1976	698706	769419	1
1977	701445	768615	1
1978	701455	768612	1
1979	701469	768611	1
1980	701469	768664	1
1981	701458	768650	1
1982	701469	768650	1
1983	701457	768637	1
1984	701467	768637	1
1985	701481	768648	1
1986	701479	768635	1
1987	701476	768626	1
1988	701491	768632	1
1989	701499	768659	1
1990	701520	768641	1
1991	701502	768625	1
1992	701487	768617	1
1993	701480	768605	1
1994	701488	768603	1
1995	701499	768611	1
1996	701497	768601	1
1997	701504	768601	1
1998	701513	768618	1
1999	701513	768627	1
[truncated: 31,276 more rows]

## Sheet: G2
Building ID	Location (X)	Location (Y)	Road (0)Near (1)Far
33276	709886	744149	0
33277	716662	755737	0
33278	708250	752108	0
33279	711907	756993	0
33280	707307	759208	0
33281	705337	762804	0
33282	710680	763123	0
33283	718675	742752	0
33284	720527	741616	0
33285	722514	742604	0
33286	727833	739975	0
33287	720134	750774	0
33288	719032	744820	0
33289	723402	747175	0
33290	719923	746660	0
33291	721761	749340	0
33292	719054	753083	0
33293	725867	741942	0
33294	717000	755400	0
33295	715848	759530	0
33296	717333	759319	0
33297	716237	753471	0
33298	713434	752230	0
33299	723036	744418	0
33300	719663	754432	0
33301	723778	750305	0
33302	723813	754396	0
33303	721234	756277	0
33304	717212	756800	0
33305	725431	757397	0
33306	718016	759503	0
33307	714704	749160	0
33308	714340	745162	0
33309	715329	740856	0
33310	710841	738104	0
33311	708798	737709	0
33312	707498	739107	0
33313	709700	742716	0
33314	712693	745538	0
33315	704571	742416	0
33316	706485	745100	0
33317	706250	750786	0
33318	700759	765379	0
33319	700273	762184	0
33320	701589	758774	0
33321	707087	766296	0
33322	704235	765873	0
33323	702823	768361	0
33324	700301	767541	0
33325	718670	744665	0
33326	717630	754630	0
33327	706354	745094	0
33328	714358	745683	0
33329	707378	758510	0
33330	717440	755432	0
33331	708626	751950	0
33332	720288	758013	0
33333	707655	739159	0
33334	707608	759306	0
33335	706416	746635	0
33336	711029	738054	0
33337	708386	736987	0
33338	723450	750119	0
33339	705258	763077	0
33340	719961	751319	0
33341	719259	744678	0
33342	704875	742495	0
33343	699574	762079	0
33344	706334	751887	0
33345	701601	758945	0
33346	707779	766692	0
33347	717889	754953	0
33348	706679	767754	0
33349	707750	766643	0
33350	717734	754799	0

## Sheet: G3
Building ID	Location (X)	Location (Y)	Road (0)Near (1)Far
33351	714072	761798	1
33352	714076	761817	1
33353	717712	759733	1
33354	717690	759488	1
33355	719076	758928	0
33356	719255	759034	1
33357	715975	754340	0
33358	716333	754390	0
33359	715559	760920	1
33360	715721	760708	1
33361	715823	760751	1
33362	715843	760748	1
33363	715828	760763	1
33364	715848	760760	1
33365	715835	760778	1
33366	716168	760561	1
33367	715837	760737	1
33368	717849	754969	0
33369	716799	754699	0
33370	717474	755058	0
33371	717464	755065	0
33372	717369	755147	0
33373	716560	759158	1
33374	716549	759168	1
33375	716370	759956	1
33376	716473	759936	1
33377	719213	757453	1
33378	719211	757443	1
33379	715853	756520	1
33380	717173	755148	0
33381	717316	755177	1
33382	716673	739059	0
33383	717969	754723	0
33384	717903	754788	0
33385	717876	754815	0
33386	717498	754888	0
33387	717503	754926	0
33388	716757	754390	0
33389	717342	755014	0
33390	717282	755225	0
33391	725503	750806	1
33392	713382	753222	0
33393	716323	754428	0
33394	717933	754745	0
33395	717730	754847	0
33396	717722	754852	0
33397	717742	754900	0
33398	717749	754912	0
33399	717354	755128	0
33400	717331	755400	0
33401	713814	752197	1
33402	716536	759036	1
33403	716126	756237	1
33404	713950	755560	0
33405	712450	755406	1
33406	719152	753455	0
33407	727131	751314	1
33408	717482	756788	0
33409	717402	756971	0
33410	715825	758364	0
33411	711890	754427	1
33412	712481	753458	0
33413	713373	753316	0
33414	713144	753237	0
33415	713616	753291	0
33416	713101	753239	0
33417	717759	758972	0
33418	718065	758552	1
33419	715937	754397	0
33420	716181	754380	0
33421	716287	754383	0
33422	716508	753875	1
33423	716455	753991	0
33424	719678	754184	0
33425	717892	754810	0
33426	717849	754801	0
33427	717830	754801	0
33428	717802	754795	0
33429	717804	754785	0
33430	717809	754796	0
33431	717788	754834	0
33432	717799	754829	0
33433	717740	754876	0
33434	717762	754819	0
33435	717755	754825	0
33436	717747	754835	0
33437	717736	754843	0
33438	717707	754862	0
33439	717699	754868	0
33440	717714	754897	0
33441	717533	754910	0
33442	717579	755016	0
33443	716899	755590	0
33444	716989	755511	0
33445	717008	755495	0
33446	717840	754917	0
33447	717842	754911	0
33448	717855	754882	0
33449	717845	754839	0
33450	716697	754471	0
33451	716603	754235	1
33452	716772	754315	0
33453	716720	754349	1
33454	716731	754370	0
33455	717394	755014	0
33456	717510	755071	0
33457	717517	755099	0
33458	719011	753072	0
33459	714449	752514	0
33460	714468	752572	0
33461	716542	758868	0
33462	716504	758869	1
33463	716504	759223	0
33464	716489	759277	1
33465	716307	759203	0
33466	716333	759417	1
33467	716363	759921	1
33468	716379	759921	1
33469	716475	759832	1
33470	716755	759435	1
33471	717345	759445	1
33472	715928	756311	0
33473	715990	756110	1
33474	715058	756615	1
33475	716743	755311	1
33476	716585	755537	0
33477	717207	755124	0
33478	717213	755116	0
33479	717283	755060	0
33480	717364	755036	0
33481	717308	755079	0
33482	717297	755090	0
33483	717170	755353	0
33484	717226	755306	0
33485	716397	755703	1
33486	716310	755783	1
33487	716516	738988	1
33488	717323	739033	0
33489	713067	734107	0
33490	712134	756756	0
33491	712395	755642	0
33492	717444	759820	0
33493	716132	753208	0
33494	713534	752070	0
33495	717914	754824	0
33496	717858	754803	0
33497	717865	754808	0
33498	717495	754891	0
33499	717826	754793	0
33500	717778	754853	1
33501	717784	754848	1
33502	717701	754904	0
33503	717896	754842	0
33504	717908	754846	0
33505	717904	754845	0
33506	717883	754842	0
33507	717417	755106	0
33508	717338	755172	0
33509	717428	755138	0
33510	716362	759417	1
33511	716351	759419	1
33512	716345	759419	1
33513	716397	759460	1
33514	716394	759450	1
33515	716395	759453	1
33516	716393	759446	1
33517	716506	759425	1
33518	716504	759429	1
33519	716499	759440	1
33520	717191	755138	0
33521	717189	755140	0
33522	717186	755142	0
33523	717183	755145	0
33524	717294	755053	0
33525	717290	755056	0
33526	717272	755233	0
33527	717275	755230	0
33528	717278	755228	0
33529	716054	752861	1
33530	716050	752854	1
33531	716049	752850	1
33532	716052	752858	1
33533	717833	754574	1
33534	717812	754590	1
33535	717835	754597	1
33536	717825	754631	0
33537	717784	754721	1
33538	717757	754732	0
33539	717754	754727	0
33540	716845	754885	0
33541	717955	754833	0
33542	717941	754829	0
33543	713629	752334	0
33544	715356	752204	0
33545	716942	755048	0
33546	715407	752068	0
33547	715549	752190	1
33548	725599	757461	0
33549	716748	754393	0
33550	716752	754392	0
33551	714072	761798	1
33552	714076	761817	1
33553	717712	759733	1
33554	717690	759488	1
33555	719076	758928	0
33556	719255	759034	1
33557	715975	754340	0
33558	716333	754390	0
33559	715559	760920	1
33560	715721	760708	1
33561	715823	760751	1
33562	715843	760748	1
33563	715828	760763	1
33564	715848	760760	1
33565	715835	760778	1
33566	716168	760561	1
33567	715837	760737	1
33568	717888	754902	0
33569	716560	759158	1
33570	716549	759168	1
33571	716370	759956	1
33572	719211	757443	1
33573	715853	756520	1
33574	717173	755148	0
33575	717316	755177	1
33576	716673	739059	0
33577	717969	754723	0
33578	717903	754788	0
33579	717876	754815	0
33580	717498	754888	0
33581	717503	754926	0
33582	716757	754390	0
33583	717342	755014	0
33584	715973	756336	0
33585	716678	755462	0
33586	716653	755468	1
33587	716672	755427	1
33588	716638	755447	1
33589	716459	755620	1
33590	716421	755643	0
33591	716447	755635	0
33592	717174	755242	0
33593	717159	755231	1
33594	717160	755327	0
33595	717118	755280	1
33596	717060	755343	0
33597	717065	755321	1
33598	717085	755304	1
33599	717078	755365	0
33600	716438	755655	0
33601	715943	752637	0
33602	715989	752631	0
33603	715941	752506	0
33604	715976	752547	0
33605	715840	752314	0
33606	715800	752228	0
33607	715793	752180	0
33608	716054	752615	1
33609	716069	752550	0
33610	716062	752535	0
33611	716058	752507	0
33612	716046	752500	0
33613	716039	752487	0
33614	716065	752466	0
33615	722804	750683	1
33616	722795	750670	1
33617	722733	750661	1
33618	722742	750638	1
33619	727400	751298	1
33620	727407	751348	0
33621	725710	755413	1
33622	716720	756763	1
33623	717001	756891	0
33624	715714	758988	1
33625	718329	758567	1
33626	716019	754210	0
33627	715911	760490	1
33628	716498	754722	1
33629	716550	754535	1
33630	716734	754314	0
33631	717128	754795	1
33632	717292	754573	1
33633	716284	759332	1
33634	717403	758170	1
33635	715362	756082	1
33636	715379	756079	1
33637	715764	756304	1
33638	715785	756339	1
33639	713886	755682	1
33640	713797	755623	1
33641	716044	756010	0
33642	714238	755596	1
33643	715119	756631	1
33644	715261	756756	1
33645	716295	755109	0
33646	715706	753506	1
33647	716998	738834	1
33648	712287	756266	1
33649	712028	757031	1
33650	712574	755609	1
33651	715451	753346	1
33652	715464	753356	0
